# Supplementary material for: Revealing acute consequences of rapid degradation of synaptic fusion proteins at individual synapses using Auxin-Inducible Degron 2 technology
Source: Commun Biol. 2025 Nov 17;8:1589. doi: 10.1038/s42003-025-08996-8 (PMC12623870; doi:10.1038/s42003-025-08996-8)
Supplement: Supplementary file 3 — Supplemental Data 1 [file 42003_2025_8996_MOESM3_ESM.xlsx]

## Sheet: Fig 1D
PSD-95:mTurq2:mAID
Experiment 1						Experiment 1									Experiment 3
Time (hours)	Neuron 1	Neuron 2	Neuron 3	Neuron 4		Time (hours)	Neuron 1	Neuron 2	Neuron 3	Neuron 4	Neuron 5	Neuron 6	Neuron 7		Time (hours)	Neuron 1	Neuron 2	Neuron 3	Neuron 4	Neuron 5	Neuron 6	Neuron 7	Neuron 8		Time (Avg)	Average normalized fluorescence
-5.73778	1.1559	1.05244	1.05018	1.12524		-5.49778	0.972027	1.08762	1.07442	0.991143	0.998927	1.13857	0.900365		-5.55917	0.948148	1.0679	1.00967	1.00043	1.06777	1.03011	1.04496	1.04402		-5.59824	1.03999
-4.73778	1.08648	1.05079	1.03262	1.12913		-4.49889	1.01295	1.05042	1.04441	1.02528	1.06154	1.10276	0.906358												-4.61833	1.0457
-3.73667	1.09425	1.00493	1.06635	1.1078		-3.50028	0.988959	1.12858	1.09064	0.977188	1.04405	1.07881	0.960239		-3.55972	1.00208	1.06041	1.02531	0.958495	1.00148	1.02078	1.02622	0.961364		-3.59889	1.03147
-2.73806	0.971364	1.01924	1.00615	1.05642		-2.49889	0.979369	1.00947	1.05693	0.944588	1.05232	1.07118	0.947048												-2.61847	1.01037
-1.73806	0.997622	0.998581	1.01515	1.05546		-1.4975	0.993659	1.06591	1.02774	0.978264	0.965513	1.01853	0.974702		-1.55972	1	1	1	1	1	1	1	1		-1.59843	1.0048
-0.738056	1	1	1	1		-0.500278	1	1	1	1	1	1	1												-0.619167	1
0.5	0.958916	0.96593	0.984769	0.889895		0.5	0.901879	0.942887	0.946776	0.966751	0.902053	1.02448	0.95145		0.5	0.969614	0.873409	1.01115	0.889569	0.895036	0.96184	0.843078	0.953789		0.5	0.938593
1.49972	0.799383	0.774396	0.808998	0.706233		1.50222	0.736242	0.833628	0.899328	0.729611	0.694024	0.927815	0.873782		1.46306	0.731663	0.652503	0.841433	0.742215	0.573805	0.689825	0.635395	0.81484		1.48833	0.761322
2.50083	0.674276	0.590111	0.665811	0.600883		2.50222	0.537156	0.781041	0.856355	0.477874	0.519467	0.869359	0.778005		2.46306	0.499014	0.437439	0.644534	0.521283	0.303962	0.415875	0.457016	0.638522		2.4887	0.593052
3.49972	0.658014	0.460178	0.521894	0.491178		3.50028	0.382254	0.703212	0.740617	0.349069	0.340553	0.778201	0.714246		3.46306	0.388131	0.286056	0.437769	0.331165	0.192331	0.359105	0.311315	0.482842		3.48769	0.469902
4.50056	0.581874	0.334904	0.454573	0.495531		4.50222	0.291082	0.614262	0.667843	0.215683	0.194279	0.720208	0.64455		4.46306	0.306638	0.21977	0.300674	0.238608	0.135288	0.415814	0.223914	0.393313		4.48861	0.392042
5.50111	0.540833	0.285479	0.398932	0.528244		5.5	0.22233	0.527325	0.623541	0.187343	0.150507	0.640229	0.573243		5.46333	0.275888	0.199658	0.210904	0.188801	0.131149	0.31906	0.157115	0.268984		5.48815	0.338398
6.49944	0.478221	0.211762	0.367998	0.423466		6.50361	0.184621	0.518212	0.60294	0.123294	0.11286	0.60303	0.515072		6.46306	0.247387	0.143346	0.171193	0.170592	0.130398	0.334878	0.230014	0.20573		6.4887	0.303948
7.49861	0.458876	0.173054	0.334035	0.451332		7.5	0.128115	0.445439	0.560565	0.0791386	0.0893697	0.545459	0.460641		7.46306	0.219102	0.179916	0.141382	0.125533	0.142862	0.278266	0.194298	0.194971		7.48722	0.273808
8.49806	0.454029	0.145285	0.290255	0.396718		8.50194	0.105798	0.373243	0.531981	0.0655925	0.102479	0.531713	0.407519		8.46306	0.194338	0.17315	0.151928	0.141962	0.148076	0.326395	0.197392	0.160429		8.48769	0.257804
9.49778	0.433793	0.115246	0.271447	0.396495		9.49972	0.0821186	0.341962	0.469939	0.0572068	0.0593977	0.477924	0.392474		9.46333	0.155492	0.127209	0.120545	0.15357	0.155335	0.323393	0.190764	0.132792		9.48694	0.234584
10.4986	0.384548	0.10585	0.246041	0.37798		10.5022	0.0793946	0.312968	0.545236	-0.0329299	0.0832429	0.416722	0.314977		10.4633	0.171294	0.151255	0.108376	0.114513	0.128933	0.321567	0.18537	0.159336		10.4881	0.21972
11.4983	0.36598	0.0946438	0.263455	0.365214		11.5003	0.0791256	0.292571	0.485523	-0.0135238	0.0813504	0.392422	0.28241		11.4631	0.169985	0.132295	0.100963	0.122771	0.142961	0.299794	0.173016	0.144569		11.4872	0.209238
12.4981	0.363121	0.0798161	0.234688	0.375134		12.5019	0.0979318	0.238316	0.455391	0.00123056	0.0573722	0.380114	0.280627		12.5	0.172113	0.116528	0.0991668	0.140769	0.156851	0.317382	0.15448	0.10888		12.5	0.201574
13.4986	0.351911	0.0619057	0.189106	0.447988		13.5	0.0690766	0.223755	0.456812	-0.0463663	0.0509854	0.353377	0.249968		13.4631	0.148608	0.0980176	0.10639	0.128898	0.136859	0.289362	0.140376	0.122184		13.4872	0.18838
14.4986	0.368325	0.080433	0.194081	0.473211		14.5025	0.0744654	0.200571	0.412592	-0.0175004	0.0553377	0.323833	0.225237		14.4633	0.129189	0.101247	0.0903381	0.137171	0.131475	0.268218	0.183891	0.134927		14.4881	0.187739
15.4989	0.320561	0.0699206	0.210171	0.443143		15.5	0.0785425	0.18948	0.435932	-0.0152799	0.0329849	0.281198	0.230712		15.4633	0.127605	0.132184	0.0644669	0.130786	0.119212	0.214405	0.133509	0.140628		15.4874	0.175798
16.4997	0.458993	0.0597213	0.210476	0.350731		16.5	0.0682934	0.176311	0.396989	-0.0624592	0.0216433	0.252195	0.224446		16.4631	0.127384	0.0777727	0.0683186	0.149616	0.110774	0.276131	0.128066	0.126642		16.4876	0.169581
17.4986	0.330861	0.0680426	0.199334	0.324082		17.5022	0.0671434	0.157399	0.392905	-0.0331285	0.0371994	0.229894	0.214218		17.4631	0.110634	0.0942271	0.0715699	0.12451	0.141085	0.32322	0.140873	0.131759		17.488	0.164517
18.4989	0.314803	0.0606907	0.126953	0.323866		18.5019	0.0667017	0.155447	0.342722	0.112871	0.0369419	0.23439	0.158204		18.4633	0.112159	0.133616	0.077629	0.116399	0.14324	0.253445	0.152098	0.121461		18.4881	0.160191
19.4997	0.330327	0.0622583	0.110461	0.319661		19.4997	0.0537893	0.194748	0.331579	-0.054766	0.0529267	0.184969	0.164713		19.4631	0.117222	0.130851	0.0597233	0.11716	0.116254	0.250326	0.148313	0.116276		19.4875	0.147726
20.4986	0.343071	0.0454745	0.102836	0.32554		20.5014	0.0604801	0.131877	0.355689	0.143769	0.0438984	0.189667	0.133596		20.4636	0.127294	0.106675	0.070103	0.120072	0.149993	0.248422	0.138694	0.10948		20.4879	0.155086
21.4989	0.325483	0.0771889	0.16892	0.314		21.5017	0.0572577	0.170424	0.335851	0.12989	0.0532836	0.198845	0.112664		21.4636	0.121188	0.110649	0.068949	0.11803	0.136197	0.228888	0.14014	0.101408		21.4881	0.156277
22.4978	0.30757	0.0809035	0.105884	0.329181		22.5025	0.0686772	0.15296	0.306067	0.107204	0.0301438	0.168976	0.116351		22.4631	0.0958213	0.1125	0.0756518	0.125251	0.110386	0.230276	0.15204	0.11245		22.4878	0.146752
23.4981	0.306568	0.0848104	0.128862	0.312737		23.5	0.0542742	0.132748	0.324749	0.0983892	0.0487546	0.142436	0.116895		23.4631	0.113257	0.17666	0.0522851	0.117683	0.0906219	0.232696	0.149509	0.107612		23.487	0.146924

## Sheet: Fig 1H
mAID:mTurq2:GKAP
Experiment 1								Experiment 2
Time (hours)	Neuron 1	Neuron 2	Neuron 3	Neuron 4	Neuron 5	Neuron 6		Time (hours)	Neuron 1	Neuron 2	Neuron 3	Neuron 4	Neuron 5	Neuron 6	Neuron 7	Neuron 8		Time (Avg)	Average normalized fluorescence
-5.73454	1.08376	0.993161	1.03961	0.954074	0.764453	0.875009		-5.52253	1.22417	1.09539	1.09076	1.26497	1.20252	1.16746	0.92975	1.2011		-5.62854	1.0633
								-5.09878	1.15758	1.06578	1.06158	1.12487	1.07886	1.07306	0.936507	1.11535
-3.73356	1.07941	0.938452	0.900776	1.10756	1.03331	0.941787		-4.09851	1.11661	1.08756	1.08627	1.11719	1.05863	1.05106	0.96698	1.17513		-3.91604	1.04719
								-3.09826	1.07195	1.10157	1.05943	1.0641	1.08562	1.14337	0.94597	1.11542
								-1.9484	1.01769	1.12083	1.05868	1.05383	1.07779	1.05942	0.974891	1.03901
-1.34764	1	1	1	1	1	1		-1.09937	1.03193	1.06964	1.02512	1.02304	1.00675	1.02387	1.01574	1.12018		-1.22351	1.02259
								-0.0966319	1	1	1	1	1	1	1	1
0.5	0.990544	0.942542	0.889689	1.11999	0.898549	0.887916		0.5	0.927097	1.02088	0.99701	0.963734	0.914824	0.966827	0.967816	1.03787		0.5	0.966092
1.49968	0.873524	0.745561	0.834766	0.937194	0.642489	0.54565		1.6499	0.926089	0.781976	0.60777	0.796066	0.896134	0.666238	0.612349	0.805761		1.57479	0.762255
2.50102	0.847915	0.450725	0.688567	0.878114	0.473731	0.284498		2.49962	0.853651	0.640154	0.412332	0.634315	0.791471	0.412902	0.416226	0.592507		2.50032	0.598365
3.89736	0.769348	0.3306	0.645997	0.756195	0.299793	0.149105		3.49931	0.807596	0.526859	0.243572	0.54606	0.688234	0.308901	0.309252	0.418518		3.69833	0.485716
4.72731	0.738739	0.208001	0.595757	0.689249	0.204266	0.115759		4.49948	0.714203	0.390933	0.193712	0.423577	0.620828	0.2343	0.230334	0.348697		4.6134	0.40774
5.72829	0.658884	0.189186	0.50402	0.56424	0.144295	0.114722		5.65049	0.703048	0.3138	0.158222	0.394228	0.559067	0.21732	0.163061	0.279289		5.68939	0.354527
6.72657	0.653126	0.125602	0.486812	0.506633	0.0867614	0.0900844		6.49958	0.626606	0.239105	0.132661	0.336988	0.490158	0.185951	0.128117	0.242293		6.61308	0.30935
8.12366	0.611506	0.100737	0.397369	0.491079	0.0840903	0.0531121		7.49941	0.597931	0.200289	0.15295	0.278477	0.477824	0.171615	0.131378	0.1618		7.81153	0.279297
8.95454	0.538006	0.103156	0.421795	0.415434	0.0711357	0.089443		8.49899	0.569888	0.217192	0.121489	0.214329	0.396442	0.148918	0.0984719	0.147577		8.72677	0.253805
9.95491	0.484838	0.0674889	0.378961	0.361909	0.0734309	0.0809616		9.64858	0.557108	0.195909	0.117292	0.189527	0.349204	0.143668	0.0781432	0.139652		9.80174	0.229864
10.9569	0.478864	0.0969416	0.339525	0.332202	0.0466305	0.0754061		10.5001	0.506414	0.161575	0.10593	0.182188	0.30868	0.141697	0.0968543	0.122761		10.7285	0.213976
12.3498	0.452475	0.0484768	0.303019	0.273356	0.069662	0.0494058		11.4993	0.495871	0.169076	0.0954263	0.172534	0.300257	0.12437	0.0986186	0.0857273		11.9245	0.195591
13.1791	0.354969	0.0790612	0.274097	0.247802	0.0424186	0.0576468		12.4992	0.461531	0.143844	0.0957042	0.144036	0.268647	0.123705	0.106475	0.0788873		12.8392	0.177059
14.1792	0.343092	0.0691274	0.232241	0.203708	0.0425978	0.0481125		13.6471	0.428858	0.153477	0.081163	0.128505	0.218849	0.132517	0.0754311	0.0515019		13.9131	0.157799
15.1799	0.31569	0.0505977	0.250182	0.20035	0.0475591	0.049462		14.4994	0.34092	0.146221	0.0885698	0.13966	0.212848	0.114828	0.0866713	0.0667082		14.8396	0.150733
16.5771	0.285849	0.0378118	0.195032	0.170926	0.0451917	0.0599609		15.5007	0.388159	0.136326	0.0926928	0.126442	0.208659	0.116164	0.0862554	0.0652932		16.0389	0.143912
17.4056	0.25621	0.0796043	0.193695	0.188268	0.0508002	0.101364		16.4995	0.366955	0.148162	0.0855692	0.118187	0.20315	0.124545	0.0808224	0.060784		16.9526	0.147008
18.4046	0.228657	0.0910401	0.179257	0.14893	0.0480893	0.0697945		17.6519	0.350256	0.0885759	0.0863253	0.126464	0.166404	0.119539	0.0703045	0.0799494		18.0283	0.132399
19.4039	0.204343	0.0599794	0.129022	0.12359	0.0518283	0.0720873		18.5015	0.316983	0.104934	0.079036	0.0870615	0.152232	0.0994509	0.10274	0.0677608		18.9527	0.117932
20.7963	0.185865	0.0359033	0.143749	0.131639	0.0500907	0.0793903		19.4998	0.312823	0.126646	0.0912098	0.0682887	0.133533	0.101027	0.0830749	0.0480135		20.148	0.113661
21.6229	0.156312	0.0376054	0.116239	0.110378	0.0442856	0.0622563		20.5003	0.315381	0.0761845	0.101342	0.0624132	0.128487	0.0854354	0.0836046	0.0752177		21.0616	0.103939
22.6224	0.13878	0.0423751	0.117181	0.0796782	0.0493091	0.0647308		21.6486	0.309494	0.0858058	0.093457	0.0796308	0.148048	0.0968674	0.0728855	0.0487194		22.1355	0.101926
23.6227	0.116119	0.0189119	0.0973564	0.103114	0.0551068	0.0169897		22.5006	0.290167	0.0712496	0.105524	0.0634694	0.103101	0.0950999	0.062698	0.0455459		23.0617	0.0888895

## Sheet: Fig 1L
mAID:mTurq2:Gephyrin
Experiment 1										Experiment 2										Experiment 3
Time (hours)	Neuron 1	Neuron 2	Neuron 3	Neuron 4	Neuron 5	Neuron 6	Neuron 7	Neuron 8		Time (hours)	Neuron 1	Neuron 2	Neuron 3	Neuron 4	Neuron 5	Neuron 6	Neuron 7	Neuron 8		Time (hours)	Neuron 1	Neuron 2	Neuron 3	Neuron 4	Neuron 5	Neuron 6	Neuron 7	Neuron 8		Time (Avg)	Average normalized fluorescence
-5.50028	1.10469	1.10155	1.07731	1.08385	1.10489	1.05157	1.10854	1.14216		-5.50083	1.02088	1.0216	1.04901	1.01499	1.07374	0.962111	1.00499	1.04706		-5.5	1.07209	0.934583	1.0441	1.00699	1.02045	0.972051	0.991674	0.967074		-5.50037	1.04075
-4.50028	1.13164	1.08151	1.07099	1.0833	1.10581	1.04604	1.10754	1.1172		-4.5	1.02861	1.0527	1.07333	1.00105	1.08058	0.970928	1.02331	1.06357		-4.5	1.02462	0.957726	1.0605	0.996072	1.00169	0.999877	0.92905	0.993035		-4.50009	1.0417
-3.50028	1.05788	1.04179	1.0441	1.03782	1.07948	1.00761	1.06358	1.07089		-3.5	1.04709	1.02204	1.09502	1.00768	1.03506	0.92754	0.99116	1.05445		-3.5	1.00822	0.977565	1.03593	1.04315	1.01016	0.990517	0.967875	0.980578		-3.50009	1.02488
-2.50028	1.05168	1.00636	1.01139	1.01826	1.01485	0.996508	1.05654	1.03635		-2.5	0.980016	1.0047	1.0671	1.01298	1.01998	0.999525	0.987552	1.02698		-2.5	1.02103	0.933082	1.03371	1.03344	0.989733	0.995781	0.980984	0.94358		-2.50009	1.00925
-1.50028	1.02558	1.00694	1.02229	1.01635	1.02435	0.97828	1.02745	1.01696		-1.5	1.00776	0.962665	1.03902	0.952906	0.983358	0.99079	0.956992	0.973124		-1.5	1.02697	0.979085	1.0301	1.01066	1.02447	1.02905	0.977156	0.931154		-1.50009	0.999727
-0.500278	1	1	1	1	1	1	1	1		-0.5	1	1	1	1	1	1	1	1		-0.5	1	1	1	1	1	1	1	1		-0.500093	1
0.5	0.897507	0.910603	0.959458	0.861772	0.855897	0.708632	0.831944	0.893831		0.5	0.962819	0.936283	0.777774	0.848035	0.960264	0.959155	0.890103	1.00862		0.5	0.980159	0.658221	0.896567	0.681669	0.840119	0.696406	0.776767	0.925974		0.5	0.863274
1.49972	0.237058	0.199157	0.474959	0.358423	0.210803	0.109392	0.130269	0.184036		1.50028	0.685642	0.257382	0.296041	0.502705	0.77134	0.674043	0.352047	0.795953		1.5	0.287369	0.204	0.645369	0.175893	0.400163	0.284225	0.351264	0.504208		1.5	0.378823
2.49972	0.100541	0.0805736	0.098108	0.12776	0.100597	0.0482274	0.0843342	0.122708		2.5	0.352554	0.173826	0.0943175	0.203002	0.658102	0.435171	0.176672	0.61387		2.5	0.103365	0.143712	0.472238	0.138301	0.155362	0.174447	0.234111	0.157462		2.49991	0.21039
3.49972	0.074394	0.0531401	0.0530597	0.0782824	0.0892284	0.0629622	0.0864254	0.0972738		3.50028	0.164469	0.135726	0.0851003	0.0873739	0.493674	0.256209	0.121875	0.420594		3.5	0.115121	0.134869	0.216693	0.107596	0.153	0.15477	0.214904	0.137684		3.5	0.149768
4.49972	0.0911252	0.0701017	0.0497854	0.0892362	0.0871222	0.0178133	0.0803099	0.106091		4.5	0.129654	0.123866	0.0922256	0.0977748	0.354049	0.178545	0.120788	0.288633		4.50028	0.112298	0.126569	0.138452	0.10331	0.144268	0.151572	0.195285	0.126269		4.5	0.128131
5.49972	0.0672545	0.0737633	0.0505992	0.0675666	0.0845023	0.0186982	0.0647821	0.10277		5.50028	0.126821	0.11753	0.0821123	0.0833582	0.169651	0.164065	0.110937	0.196696		5.5	0.0729146	0.137752	0.0963473	0.117235	0.162135	0.146369	0.189288	0.115428		5.5	0.109107
6.49972	0.0849221	0.0462334	0.0409813	0.0794425	0.0768174	0.0320895	0.0544342	0.110867		6.50028	0.116522	0.14554	0.0847904	0.0563116	0.106904	0.147466	0.103302	0.156457		6.5	0.0807791	0.112134	0.103918	0.0747016	0.109887	0.146963	0.166327	0.100783		6.5	0.0974406
7.49972	0.0786597	0.039064	0.0602127	0.088657	0.0742379	0.0265462	0.0535963	0.0995207		7.50028	0.109347	0.138852	0.0925506	0.0814661	0.108632	0.136837	0.105672	0.157789		7.5	0.0553697	0.125588	0.105728	0.111089	0.108286	0.153757	0.168754	0.108766		7.5	0.0995408
8.49972	0.070445	0.0354149	0.0527709	0.0707335	0.0935971	0.0142488	0.0686292	0.122646		8.50028	0.0997399	0.144297	0.0804206	0.0520489	0.106193	0.150897	0.0973469	0.158036		8.5	0.0473052	0.0985254	0.114665	0.0947407	0.123542	0.147719	0.179777	0.0862983		8.5	0.0962515
9.49972	0.0843369	0.0353166	0.0311824	0.09099	0.0840195	0.0320438	0.0809739	0.11453		9.50028	0.107979	0.150911	0.0680393	0.0370469	0.0954478	0.130182	0.106641	0.131812		9.50028	0.0388391	0.110688	0.0999	0.0672809	0.110013	0.161413	0.174472	0.087046		9.50009	0.0929627
10.5	0.0742086	0.0375028	0.0404481	0.0787893	0.0794226	0.0178655	0.0442936	0.112853		10.5003	0.084548	0.131191	0.07841	0.0576525	0.0941204	0.134189	0.0900143	0.107278		10.5003	0.0508268	0.0944335	0.102268	0.106669	0.0805933	0.146749	0.129987	0.0892527		10.5002	0.0859819
11.4997	0.0730899	0.0123512	0.0359136	0.0799042	0.0763834	0.0154043	0.0630871	0.102689		11.5003	0.09249	0.116659	0.0775486	0.064538	0.0613541	0.116857	0.0855215	0.119817		11.5	0.0402336	0.104469	0.105517	0.0751569	0.123919	0.152403	0.164765	0.080082		11.5	0.0850064
12.4997	0.0714919	0.0564212	0.0302868	0.0701157	0.0680658	0.00464083	0.0570591	0.100339		12.5003	0.076547	0.112225	0.0690661	0.0687435	0.044394	0.141984	0.126852	0.117117		12.5003	0.051367	0.106009	0.0727823	0.0719613	0.104902	0.1529	0.152126	0.0811939		12.5001	0.0836913
13.5	0.0701178	0.0639984	0.0443537	0.0596734	0.0678552	0.0528815	0.0619554	0.110083		13.5003	0.0814622	0.119862	0.0676476	0.0460966	0.0677442	0.135858	0.0974973	0.115174		13.5003	0.0359074	0.093727	0.101298	0.0510045	0.090259	0.148543	0.164977	0.0580604		13.5002	0.0835849
14.5	0.0773482	0.0658103	0.0295097	0.0419625	0.0823342	0.0393695	0.0515051	0.114174		14.5003	0.0921433	0.118923	0.0632234	0.0317725	0.0720425	0.130108	0.0918266	0.127889		14.5	0.0457319	0.104553	0.0985903	0.0421859	0.118785	0.142257	0.160286	0.0545692		14.5001	0.0832042
15.4997	0.0674681	0.0594489	0.0191683	0.0388919	0.0725499	0.0242399	0.0743179	0.113376		15.5003	0.0817008	0.103332	0.0556601	0.0221243	0.0564111	0.121562	0.0960013	0.0938873		15.5003	0.043668	0.106844	0.0959448	0.0248753	0.142322	0.130946	0.173242	0.0574061		15.5001	0.0781412
16.4997	0.0693098	0.0234147	0.0299329	0.0482138	0.0805605	0.0105484	0.055821	0.0951657		16.5	0.0460817	0.113565	0.0492643	0.0451889	0.063989	0.108299	0.0740316	0.0966852		16.5003	0.0705706	0.110209	0.0979367	0.0481613	0.113656	0.126489	0.157245	0.0577054		16.5	0.0746685
17.4997	0.0684349	0.0700794	0.042781	0.0592186	0.0726115	0.0355796	0.0636035	0.11415		17.5003	0.0668529	0.124415	0.0419126	0.0553019	0.0525176	0.118982	0.0690559	0.0966022		17.5	0.0437385	0.100788	0.0951181	0.0498137	0.120712	0.123509	0.156591	0.0681948		17.5	0.0796068
18.4997	0.0503408	0.0534458	0.0516002	0.0857041	0.0887055	0.0458471	0.0548743	0.10815		18.5003	0.0944149	0.121157	0.0423992	0.0674833	0.0715859	0.132114	0.0760697	0.076133		18.5003	0.0398596	0.0876763	0.0836917	0.050705	0.13556	0.124821	0.151482	0.0542408		18.5001	0.0811692
19.4997	0.0718802	0.0379441	0.0279062	0.055052	0.0793194	0.0341244	0.0655253	0.0906014		19.5003	0.0840411	0.106531	0.0434808	0.020418	0.0370194	0.123027	0.0845543	0.079152		19.5003	0.0436232	0.0969206	0.0814405	0.041072	0.0986091	0.137407	0.140778	0.0458153		19.5001	0.0719267
20.5	0.0868133	0.044568	0.0414945	0.0521994	0.0702371	0.058882	0.052994	0.105345		20.5003	0.0825814	0.115567	0.0483257	0.0509462	0.0449204	0.112336	0.078683	0.0741083		20.5003	0.0456727	0.102606	0.0869504	0.039442	0.105655	0.119805	0.147399	0.0456799		20.5002	0.0755505
21.5	0.0698116	0.02704	0.0328236	0.0367764	0.0860193	0.0274316	0.0543004	0.104762		21.5003	0.0906867	0.112868	0.0426771	0.042261	0.0601917	0.0879186	0.11025	0.0664536		21.5003	0.0508515	0.0891893	0.100897	0.0553642	0.0933819	0.127053	0.153293	0.0691817		21.5002	0.0746451
22.4997	0.0684432	0.101048	0.0434216	0.0536655	0.0772426	0.016902	0.048678	0.0951419		22.5003	0.0845791	0.111494	0.0510028	0.0294938	0.0692382	0.108116	0.095706	0.0473271		22.5003	0.0311652	0.101852	0.0848698	0.0449883	0.0870916	0.137856	0.139496	0.058413		22.5001	0.074468
23.5003	0.0753505	0.0737003	0.0395743	0.0502393	0.0746697	0.0366421	0.0531248	0.0981876		23.5003	0.0916858	0.104078	0.0612676	0.0312526	0.0613744	0.100004	0.0958077	0.0724222		23.5003	0.0141068	0.0874229	0.081895	0.0443495	0.0930736	0.140947	0.13415	0.0569655		23.5003	0.0738455

## Sheet: Fig 2D
PSD-95:HT:mAID
Experiment 1														Experiment 2						Experiment 3
Time (hours)	Neuron 1	Neuron 2	Neuron 3	Neuron 4	Neuron 5	Neuron 6	Neuron 7	Neuron 8	Neuron 9	Neuron 10	Neuron 11	Neuron 12		Time (hours)	Neuron 1	Neuron 2	Neuron 3	Neuron 4		Time (hours)	Neuron 1	Neuron 2	Neuron 3	Neuron 4	Neuron 5	Neuron 6	Neuron 7	Neuron 8		Time (Avg)	Average normalized fluorescence
-7.25192	1.13425	1.02247	1.06741	1.0589	1.0429	0.972869	0.906097	0.977912	1.01005	0.992662	1.16798	1.0456
-4.64102	0.972799	1.01774	1.03434	1.02421	0.977634	0.99873	0.929909	0.96147	0.962572	0.988247	1.01227	1.07746		-5.70535	1.07556	0.976877	1.04767	1.05611		-5.5867	0.996854	0.996854	1.04791	1.0134	1.04646	1.06072	1.00836	1.04444		-5.31102	1.01369
-2.70815	1.01371	1.04231	0.993794	0.971961	1.00105	0.983135	0.970673	0.97655	0.99049	1.02509	1.05597	1.02199		-3.7066	1.04026	1.03289	1.03742	1.02991		-3.58826	1.02096	1.02096	0.989701	0.998456	1.06298	1.01923	0.998298	0.989228		-3.33434	1.01196
-0.70875	1	1	1	1	1	1	1	1	1	1	1	1		-1.70667	1	1	1	1		-1.58833	1	1	1	1	1	1	1	1		-1.33458	1
														0.291667	1.01752	1.0132	0.996334	0.992945		0.361875	0.989682	0.989682	1.01214	0.969374	1.04856	1.00203	0.971886	0.951269		0.326771	0.996219
														1.36667	0.811764	0.792474	0.916684	0.820985		1.35993	0.907869	0.907869	0.907317	0.906537	0.940605	0.913554	0.952723	0.88521		1.3633	0.888633
2.68333	0.832086	0.62267	0.982161	0.881906	0.701301	0.846621	0.743724	0.904278	0.913143	0.7618	0.86469	0.850644		2.44257	0.583789	0.503702	0.85892	0.669144		2.36014	0.752283	0.752283	0.762602	0.75622	0.867963	0.761917	0.887195	0.881939		2.49535	0.789291
3.68201	0.768892	0.550633	0.865044	0.852975	0.806399	0.774202	0.648803	0.853187	0.837782	0.671191	0.776074	0.805874		3.51632	0.384464	0.329961	0.765174	0.513161		3.37024	0.58544	0.58544	0.658806	0.646356	0.798626	0.656058	0.848643	0.804083		3.52286	0.699469
4.69153	0.649156	0.433335	0.81994	0.820483	0.773997	0.68383	0.537546	0.782435	0.867925	0.539035	0.668312	0.68774		4.59375	0.249434	0.195974	0.735636	0.342062		4.36486	0.47785	0.47785	0.540094	0.509665	0.682686	0.568792	0.762621	0.78234		4.55005	0.607864
5.68361	0.620954	0.27321	0.772982	0.778558	0.615221	0.595174	0.406873	0.69937	0.78461	0.496527	0.646882	0.629714		5.66667	0.179349	0.129814	0.668439	0.242171		5.3683	0.336078	0.336078	0.465145	0.428647	0.628402	0.460238	0.759409	0.652388		5.57286	0.52526
6.68271	0.616177	0.226527	0.669093	0.872764	0.651658	0.567711	0.306443	0.66223	0.734225	0.46004	0.656121	0.540501		6.74326	0.123845	0.0969845	0.580141	0.172036		6.3591	0.297433	0.297433	0.354017	0.319319	0.53589	0.366523	0.676413	0.682238		6.59502	0.47774
7.68174	0.553683	0.179347	0.59417	0.705787	0.595874	0.458537	0.227483	0.548708	0.658782	0.366489	0.563683	0.472275		7.81847	0.105885	0.0936251	0.559351	0.139951		7.36156	0.222577	0.222577	0.29644	0.234891	0.467044	0.314889	0.584517	0.619525		7.62059	0.407754
8.68317	0.495766	0.140126	0.574175	0.643682	0.444211	0.377139	0.154102	0.456721	0.584999	0.355043	0.497846	0.421523		8.89382	0.0815082	0.0717871	0.48111	0.0897239		8.35979	0.167946	0.167946	0.243401	0.197809	0.445995	0.247103	0.591192	0.577965		8.64559	0.354534
9.68199	0.434397	0.111317	0.46387	0.615349	0.454657	0.340541	0.138586	0.410763	0.437622	0.322704	0.450695	0.375041		9.96542	0.0593431	0.0683617	0.468188	0.0993659		9.35903	0.138305	0.138305	0.188135	0.144702	0.359423	0.190091	0.521113	0.504918		9.66881	0.309825
10.6816	0.420878	0.104531	0.449841	0.615325	0.538701	0.304583	0.12946	0.386216	0.465182	0.22594	0.438126	0.315284								10.3586	0.118833	0.118833	0.163982	0.117956	0.331911	0.15631	0.500821	0.479042		10.5201	0.319088
11.6806	0.371048	0.0823543	0.389868	0.583072	0.473236	0.267343	0.106229	0.303903	0.395409	0.187095	0.353597	0.256067		11.0378	0.0479302	0.0490778	0.420865	0.0925106		11.3592	0.0748214	0.0748214	0.141165	0.100241	0.278747	0.134373	0.459481	0.431399		11.3592	0.253111
12.6813	0.299129	0.0794842	0.343593	0.520034	0.377766	0.222501	0.0801912	0.258329	0.365224	0.154278	0.30151	0.231659		12.1094	0.0592238	0.0550029	0.390725	0.0841111		12.3587	0.0785368	0.0785368	0.105938	0.0917163	0.248199	0.109796	0.437262	0.417421		12.3831	0.22459
13.6819	0.294624	0.054102	0.293194	0.493749	0.361138	0.201825	0.0943685	0.237283	0.333896	0.151156	0.295663	0.208199		13.1951	0.0352232	0.0401287	0.349711	0.0758938		13.3588	0.0677942	0.0677942	0.0988964	0.0788867	0.235684	0.111456	0.371343	0.407055		13.4119	0.206628
14.6821	0.267549	0.0514257	0.281504	0.450645	0.350687	0.166381	0.0786495	0.194089	0.321025	0.133678	0.264746	0.18174		14.2657	0.0311693	0.0405391	0.305148	0.0600527		14.3592	0.0571587	0.0571587	0.0843574	0.0722811	0.20013	0.0933814	0.332648	0.348453		14.4357	0.184358
15.6822	0.231217	0.0425065	0.231464	0.450315	0.298823	0.145752	0.074866	0.195528	0.248308	0.100274	0.240917	0.151602		15.3735	0.025145	0.0381582	0.301642	0.0701485		15.359	0.0438169	0.0438169	0.0856304	0.0617808	0.21033	0.0945906	0.293059	0.305667		15.4716	0.166057
16.6817	0.226794	0.0372913	0.204974	0.425778	0.305368	0.130572	0.0545246	0.158735	0.285084	0.106094	0.232494	0.1381		16.4482	0.0206814	0.0338923	0.274083	0.0476385		16.3582	0.0475194	0.0475194	0.0748157	0.0741596	0.165397	0.0761445	0.287357	0.316044		16.496	0.157128
17.6962	0.196805	0.036596	0.196589	0.373152	0.243583	0.129174	0.061594	0.140785	0.258113	0.0923162	0.205846	0.112893		17.5293	0.0257266	0.0355596	0.264473	0.0520391		17.3604	0.0428971	0.0428971	0.0737391	0.0707938	0.164499	0.0802774	0.275889	0.288666		17.5286	0.144371
18.6822	0.166136	0.0370406	0.185753	0.382123	0.21	0.117546	0.048716	0.120534	0.228339	0.0804856	0.168953	0.106468		18.6062	0.0165931	0.0193967	0.240229	0.0370505		18.3598	0.0306456	0.0306456	0.0522987	0.0761475	0.155278	0.081409	0.257015	0.262994		18.5494	0.129658
19.6837	0.158927	0.028385	0.177343	0.349687	0.205645	0.116531	0.0463081	0.128208	0.177055	0.0707785	0.165629	0.0924554		19.6952	0.0303915	0.0350706	0.216865	0.0505841		19.3595	0.0166652	0.0166652	0.0545797	0.0514385	0.141217	0.0575525	0.232409	0.263917		19.5795	0.120179
20.6826	0.153859	0.0308664	0.160862	0.343259	0.170991	0.101426	0.0365115	0.108868	0.204205	0.0640532	0.16345	0.0800137		20.763	0.0208766	0.0203371	0.233202	0.0289834		20.3606	0.0279501	0.0279501	0.0468472	0.0532275	0.13954	0.0519564	0.211691	0.243017		20.602	0.113498
21.6821	0.154505	0.0275763	0.153981	0.332391	0.185455	0.0908112	0.0379332	0.107437	0.160901	0.0628609	0.148563	0.0853872		21.8363	0.0172671	0.0255482	0.210582	0.0363663		21.3597	0.0268252	0.0268252	0.0500761	0.0464223	0.130641	0.0494251	0.194724	0.26902		21.626	0.109647
22.6797	0.130864	0.0211889	0.124073	0.326086	0.162948	0.0942676	0.0370906	0.105152	0.154045	0.0649038	0.133554	0.0829865		22.9078	0.0136013	0.0205147	0.194728	0.0413898		22.3611	0.0281759	0.0281759	0.0390616	0.0530626	0.119362	0.0471109	0.199626	0.248058		22.6495	0.102918
23.6808	0.132581	0.0261745	0.124838	0.287246	0.151156	0.0773998	0.033816	0.0884997	0.132818	0.0505605	0.139328	0.0783735		23.981	0.0205853	0.0294876	0.194218	0.0390542		23.3624	0.0302572	0.0302572	0.0323778	0.0441432	0.110241	0.0488878	0.177306	0.236737		23.6748	0.0965143

## Sheet: Fig 2H
GephyrinA29:mAID:HT
Experiment 1								Experiment 2									Experiment 3
Time (hours)	Neuron 1	Neuron 2	Neuron 3	Neuron 4	Neuron 5	Neuron 6		Time (hours)	Neuron 1	Neuron 2	Neuron 3	Neuron 4	Neuron 5	Neuron 6	Neuron 7		Time (hours)	Neuron 1	Neuron 2	Neuron 3	Neuron 4	Neuron 5	Neuron 6		Time (Avg)	Average normalized fluorescence
-1.33278	1.01363	0.985806	1.00276	0.986648	0.925791	0.955698		-1.37222	0.931512	0.943854	0.981124	0.992653	1.04253	0.972678	0.972678		-1.33278	1.06513	1.03834	1.07273	1.02321	1.00656	1.00859		-1.34593	0.99589
-0.666667	0.966674	1.02171	0.986932	1.00885	1.0081	1.05082		-0.666111	0.99424	0.96055	1.02071	1.02146	1.00609	0.962898	0.906911		-0.666667	1.01569	1.03945	1.02479	0.948433	1.00884	0.967072		-0.666481	0.995801
0	1	1	1	1	1	1		0	1	1	1	1	1	1	1		0	1	1	1	1	1	1		0	1
0.666667	0.982331	0.932286	0.997659	0.919441	0.919313	0.90294		0.668889	0.987464	0.965625	0.890856	0.897423	0.94311	0.483917	0.767206		0.666667	0.899652	0.90888	0.877374	0.899974	0.889589	0.825002		0.667407	0.88895
1.33333	0.978881	0.614127	0.894908	0.851902	0.562681	0.737923		1.33333	0.403577	0.868886	0.747053	0.602213	0.823728	0.260566	0.513074		1.33333	0.321169	0.732245	0.55882	0.796285	0.801263	0.619039		1.33333	0.667807
2	0.91429	0.252699	0.893422	0.783873	0.202087	0.48393		2	0.278133	0.692583	0.620026	0.267467	0.671675	0.191839	0.224688		2	0.157295	0.549799	0.286895	0.74759	0.662685	0.521295		2	0.494856
2.66667	0.816106	0.142843	0.875144	0.709675	0.142835	0.244754		2.66667	0.228658	0.461223	0.390381	0.116277	0.483449	0.244659	0.172125		2.66667	0.14227	0.446804	0.22278	0.668809	0.544994	0.315762		2.66667	0.387871
3.33333	0.710995	0.0734075	0.728664	0.629539	0.0985416	0.234689		3.33333	0.224325	0.234092	0.224189	0.143992	0.345796	0.138347	0.185391		3.33333	0.150314	0.298658	0.152847	0.606418	0.433339	0.160009		3.33333	0.303871
4	0.599578	0.113651	0.685859	0.57705	0.120274	0.197922		4.00028	0.213002	0.140045	0.0725397	0.121485	0.299252	0.231171	0.153851		4	0.132997	0.148635	0.136418	0.561316	0.298555	0.096671		4.00009	0.257909
4.66667	0.515369	0.0897773	0.677194	0.462601	0.0859988	0.222116		4.66722	0.180634	0.129755	0.0680105	0.136901	0.222873	0.0841651	0.152224		4.66667	0.123625	0.100835	0.116301	0.476325	0.18127	0.0528367		4.66685	0.214674
5.33333	0.372951	0.130385	0.617386	0.324404	0.0958873	0.191159		5.33389	0.175216	0.122064	0.0852878	0.130326	0.239155	0.0803464	0.116907		5.33333	0.155561	0.088681	0.124008	0.359934	0.0960358	0.0808177		5.33352	0.188764
6	0.328728	0.0992074	0.569918	0.158651	0.054661	0.186819		6.00028	0.165908	0.117873	0.085972	0.104844	0.219129	0.110233	0.110121		6	0.101405	0.106995	0.0875717	0.278273	0.110986	0.0651747		6.00009	0.161183
6.66694	0.190144	0.085822	0.485323	0.085477	0.0759858	0.173771		6.66694	0.192854	0.129354	0.125149	0.0820982	0.206872	0.204417	0.134963		6.66694	0.124871	0.0973819	0.116731	0.188271	0.101036	0.049255		6.66694	0.149988
7.33333	0.137545	0.07307	0.407878	0.108414	0.0815928	0.180155		7.33389	0.194038	0.113271	0.104395	0.0616517	0.252109	0.0557902	0.0863762		7.33333	0.110068	0.0959234	0.109529	0.140082	0.0865997	0.0505191		7.33352	0.128895
8	0.0631741	0.0781444	0.369599	0.0870703	0.0794419	0.175321		8.00194	0.201906	0.0824106	0.108856	0.120074	0.228238	0.083026	0.105591		8	0.102751	0.0983532	0.102805	0.0949931	0.0939101	0.0398052		8.00065	0.121867
8.66694	0.0517667	0.0712472	0.293616	0.0891347	0.0789246	0.164801		8.66722	0.208446	0.0786972	0.111239	0.103608	0.206193	0.112017	0.108624		8.66694	0.11497	0.102211	0.104478	0.0912987	0.0676596	0.0395518		8.66704	0.11571
9.33333	0.0642991	0.051023	0.239438	0.0709525	0.0893846	0.144916		9.33389	0.156836	0.0849441	0.101934	0.0635016	0.205557	0.168114	0.0847431		9.33333	0.126461	0.115698	0.120418	0.0813767	0.0499312	0.0481092		9.33352	0.108823
10	0.0319371	0.0496819	0.244158	0.0867126	0.0463573	0.150682		10.0003	0.154405	0.068924	0.0763618	0.086001	0.196095	0.175394	0.0863941		10	0.102153	0.106752	0.104406	0.108319	0.087939	0.0803759		10.0001	0.107529
10.6667	0.0246958	0.0750615	0.238373	0.0802418	0.0939852	0.155742		10.6669	0.17111	0.0479506	0.0633169	0.093189	0.1949	0.165065	0.118288		10.6667	0.0958152	0.0769415	0.0956745	0.084194	0.0808618	0.0497402		10.6668	0.105534
11.3336	0.0170749	0.0670262	0.234006	0.0522739	0.0644215	0.163476		11.3344	0.127812	0.052991	0.0485418	0.0916112	0.209519	0.16062	0.0753752		11.3336	0.117067	0.0871774	0.110667	0.0725845	0.0498439	0.0359004		11.3339	0.0967362
12	0.0546253	0.0526407	0.196879	0.0480076	0.0754885	0.153574		12.0006	0.135591	0.0631506	0.0840205	0.0625389	0.194243	0.188624	0.0764344		12	0.101659	0.0970091	0.114506	0.0926222	0.088522	0.0678372		12.0002	0.102525
12.6669	0.0338536	0.0823568	0.233203	0.039795	0.0833768	0.185888		12.6672	0.136009	0.0751866	0.0857684	0.0595846	0.158617	0.188002	0.0993279		12.6669	0.105654	0.0669038	0.0818275	0.081031	0.0487357	0.0923		12.667	0.101969
13.3333	0.0579717	0.0868715	0.209187	0.0469525	0.0938736	0.166119		13.3339	0.101933	0.0860954	0.0606355	0.0676069	0.193839	0.240387	0.0775417		13.3333	0.108284	0.0908955	0.0984441	0.078823	0.0798833	0.0583547		13.3335	0.105458
14.0003	0.0144008	0.044532	0.206008	0.0547269	0.0587339	0.177221		14.0006	0.132056	0.0651199	0.100741	0.0808259	0.16355	0.201257	0.0796734		14.0003	0.0939477	0.0894558	0.110978	0.0829158	0.0782433	0.054292		14.0004	0.0994041
14.6667	0.0695712	0.0508554	0.160398	0.0613816	0.038432	0.155754		14.6669	0.147986	0.0506309	0.083487	0.055366	0.158361	0.127445	0.104529		14.6667	0.0851006	0.0812773	0.0887388	0.0835834	0.0513462	0.0825955		14.6668	0.0914125
15.3336	0.0950112	0.0530076	0.189121	0.0668768	0.0471932	0.160909		15.3353	0.151134	0.0341814	0.0523906	0.0622896	0.136891	0.175317	0.0595687		15.3336	0.0865338	0.0669975	0.0951069	0.0852443	0.0659466	0.0743119		15.3342	0.092528
16.0006	0.0455094	0.0536757	0.194885	0.0470154	0.0763158	0.1553		16.0003	0.140012	0.0123685	0.0795969	0.0818789	0.162877	0.167447	0.0691757		16.0006	0.110707	0.0611349	0.0726699	0.0436862	0.0599288	0.031402		16.0005	0.0876624
16.6667	0.0949454	0.0561471	0.157664	0.0369926	0.089735	0.160891		16.6672	0.110958	0.0292368	0.0979369	0.076694	0.16913	0.132823	0.0779025		16.6667	0.110548	0.0670501	0.131621	0.0599675	0.0618658	0.0493578		16.6669	0.0932351
17.3336	0.058937	0.0939327	0.169063	0.0691272	0.066137	0.146105		17.3344	0.141023	0.0138287	0.0954276	0.0875344	0.146316	0.11812	0.0541765		17.3336	0.0856418	0.107967	0.108003	0.0937324	0.0802548	0.0743198		17.3339	0.0952446
18.0003	0.0785868	0.07303	0.159747	0.056228	0.0711602	0.160321		18.0008	0.135196	0.0233473	0.0696884	0.0812878	0.147884	0.168175	0.0445308		18.0003	0.090064	0.0884264	0.104635	0.0852456	0.0680118	0.000914473		18.0005	0.0898147
18.6669	0.0286544	0.0910065	0.14937	0.046685	0.0390704	0.144273		18.6672	0.160979	0.0432591	0.0593076	0.08726	0.135087	0.183429	0.0378745		18.6669	0.101219	0.0869668	0.0794965	0.0811173	0.04395	0.0363378		18.667	0.0860707

## Sheet: Fig 5B-D
PSD-95:mTurq2:mAID
Experiment 1										Experiment 2							Experiment 3
Time (hours)	Neuron 1	Neuron 2	Neuron 3	Neuron 4	Neuron 5	Neuron 6	Neuron 7	Neuron 8		Time (hours)	Neuron 1	Neuron 2	Neuron 3	Neuron 4	Neuron 5		Time (hours)	Neuron 1	Neuron 2	Neuron 3	Neuron 4	Neuron 5		Time (Avg)	Average normalized fluorescence
-14.1871	0.914248	1.02878	0.990861	1.11534	1.20186	1.06528	1.02133	1.0261		-14.8982	1.15192	1.13663	1.0158	1.00453	1.01945		-14.6128	0.979667	1.06477	1.06338	1.00802	1.091		-14.566	1.04994
-11.8111	0.952123	1.00281	0.956387	1.13054	1.16649	1.05717	1.02231	1.0065		-12.1002	1.05016	0.928523	0.998082	0.982419	0.977454		-11.7486	1.00138	1.03712	1.08865	0.98597	1.08625		-11.8867	1.02391
-8.81193	0.975526	0.967782	1.00291	1.08475	1.12188	0.988105	0.978636	1.00509		-8.81006	1.09052	1.0028	1.05054	1.05806	1.02013		-8.74828	1.04301	1.07354	1.02219	0.980711	1.02286		-8.79009	1.02717
-5.81151	0.992442	0.956012	0.950246	1.04043	1.12265	1.03914	0.925308	0.993505		-5.80967	1.09832	1.02838	1.0165	1.05762	1.04835		-5.74872	0.973059	1.00759	1.02	0.983505	1.02506		-5.78997	1.01545
-2.2911	1	1	1	1	1	1	1	1		-2.66233	1	1	1	1	1		-2.74828	1	1	1	1	1		-2.56724	1
0.514354	1.00154	0.850161	0.989957	0.974623	1.06769	1.00126	0.798166	0.846885		0.190667	1.019	0.956693	1.08338	0.999008	0.861889		0.318667	1.07638	0.924145	0.895723	0.963749	0.930689		0.341229	0.95783
3.518	0.281427	0.380229	0.198605	0.553656	0.506004	0.470987	0.435455	0.227067		3.19311	0.620863	0.672086	0.59149	0.628445	0.339429		3.31667	0.858157	0.663898	0.399552	0.668823	0.637984		3.34259	0.507453
6.51755	0.126515	0.134138	0.094542	0.317953	0.232373	0.216231	0.212712	0.0759749		6.19072	0.29962	0.400962	0.296761	0.321258	0.2125		6.31767	0.662117	0.49993	0.194031	0.445866	0.402645		6.34198	0.285896
9.51321	0.108909	0.0614459	0.0791682	0.166661	0.151547	0.152467	0.141055	0.0475421		9.19067	0.138739	0.229651	0.221352	0.147186	0.140263		9.31806	0.519019	0.315254	0.14156	0.320871	0.264465		9.34064	0.185953
12.9575	0.0989299	0.0482976	0.0676843	0.0875211	0.0883257	0.0984516	0.078145	0.0316601		12.3397	0.0941998	0.115677	0.154893	0.0859408	0.131623		12.3178	0.374328	0.205062	0.116082	0.203166	0.194004		12.5384	0.126333
15.5133	0.0921594	0.0442302	0.0610753	0.0580285	0.0726187	0.0672591	0.0729359	0.0244155		15.1899	0.0749185	0.0785016	0.123346	0.0663706	0.137693		15.316	0.316813	0.137401	0.0928651	0.161665	0.15934		15.3398	0.102313
18.5137	0.0905017	0.0488624	0.0400695	0.0614067	0.0652552	0.0581924	0.0563867	0.0247608		18.1901	0.0808837	0.0715828	0.123916	0.058989	0.106906		18.3156	0.256428	0.0616174	0.0842362	0.12413	0.126678		18.3398	0.0856002
21.5135	0.0692073	0.0331777	0.0311062	0.0441947	0.0606723	0.0629799	0.0495787	0.0237908		21.191	0.0739811	0.0705986	0.132463	0.0566494	0.0945385		21.3162	0.234232	0.0509871	0.0770949	0.0971422	0.10319		21.3402	0.0758658
25.2549	0.0941456	0.034692		0.0362447	0.0462853	0.064052	0.0373531	0.017899		24.3379	0.0794039	0.0637788	0.117744	0.0401555	0.0860348		24.3169	0.188606	0.0178528	0.0575907	0.0864589	0.0835803		24.6366	0.0677575
SEpH:GluA2
-14.1871	0.95353	0.984867	0.91985	1.04202	1.10681	1.08593	1.01387	1.0195		-14.8982	1.22205	1.25407	1.12617	1.11807	1.06218		-14.6128	0.924586	1.10963	1.02949	1.01105	1.0344		-14.566	1.05656
-11.8111	0.962435	1.00686	0.921358	1.06371	1.01169	0.99422	0.958902	0.970172		-12.1002	1.07002	0.986041	1.07611	1.01084	0.926161		-11.7486	0.881119	0.967432	0.990052	0.936395	1.0192		-11.8867	0.986262
-8.81193	0.924997	0.960508	0.973312	1.0595	1.00765	0.935526	0.891073	0.942873		-8.81006	1.02415	1.01844	1.05668	1.03976	0.964952		-8.74828	1.00114	1.02221	0.876098	0.906148	0.992292		-8.79009	0.977628
-5.81151	0.925681	0.89369	0.946145	1.01029	1.04575	1.0191	0.869174	0.986412		-5.80967	1.0334	1.05895	1.02866	1.00004	1.05246		-5.74872	0.945991	0.966896	1.00006	0.963065	1.01105		-5.78997	0.986489
-2.2911	1	1	1	1	1	1	1	1		-2.66233	1	1	1	1	1		-2.74828	1	1	1	1	1		-2.56724	1
0.514354	1.01721	0.917838	1.02079	0.944162	1.07534	1.01767	0.902081	0.950816		0.190667	1.00883	1.00587	1.08836	1.02167	0.966903		0.318667	1.11823	1.03432	0.996302	0.980265	0.976004		0.341229	1.00237
3.518	0.967242	0.808515	0.938303	0.921311	0.988819	0.84895	0.886602	0.806183		3.19311	0.928715	0.897886	0.942443	0.892339	0.815465		3.31667	0.994695	0.947253	0.945601	0.881793	0.990426		3.34259	0.911252
6.51755	0.943436	0.722204	0.772362	0.827352	0.889613	0.811536	0.78571	0.707908		6.19072	0.868383	0.891501	0.882881	0.827511	0.839582		6.31767	0.979705	0.875602	0.762418	0.851543	0.932946		6.34198	0.8429
9.51321	0.893239	0.638334	0.825516	0.813925	0.857619	0.80278	0.818178	0.725119		9.19067	0.863837	0.860819	0.773812	0.745964	0.767372		9.31806	0.929615	0.829766	0.741346	0.869512	0.789233		9.34064	0.80811
12.9575	0.872979	0.619913	0.849692	0.72435	0.864858	0.704598	0.797588	0.685102		12.3397	0.789225	0.80769	0.729351	0.736735	0.741173		12.3178	0.855053	0.778316	0.644917	0.747326	0.823278		12.5384	0.765119
15.5133	0.891224	0.632858	0.843931	0.683401	0.864413	0.705738	0.793876	0.686671		15.1899	0.724225	0.779128	0.718215	0.728067	0.74802		15.316	0.858131	0.766915	0.687446	0.853426	0.814987		15.3398	0.765593
18.5137	0.916059	0.597206	0.802004	0.675454	0.822644	0.655936	0.789964	0.735786		18.1901	0.794834	0.811821	0.749152	0.717287	0.701321		18.3156	0.882918	0.723898	0.679408	0.729514	0.825284		18.3398	0.756138
21.5135	0.871791	0.560343	0.807397	0.642604	0.866058	0.731157	0.73959	0.732149		21.191	0.656619	0.761629	0.780241	0.743071	0.620924		21.3162	0.825635	0.692016	0.659796	0.715097	0.784898		21.3402	0.732834
25.2549	0.94254	0.595919		0.637904	0.838063	0.620227	0.752341	0.72131		24.3379	0.742113	0.718549	0.766199	0.605377	0.65582		24.3169	0.818324	0.747083	0.574748	0.712346	0.830492		24.6366	0.722315
SEpH:GluA2, PSD-95:mTurq2:mAID negative
Experiment 1										Experiment 2							Experiment 3
Time (hours)	Neuron 1	Neuron 2	Neuron 3							Time (hours)	Neuron 1	Neuron 2	Neuron 3				Time (hours)	Neuron 1	Neuron 2	Neuron 3	Neuron 4
-14.4386	1.16539	1.08878	0.936756							-14.3194	1.02702	0.976846	0.902727				-14.2583	1.04079	1.12949	0.837161	1.04843			-14.3388	1.01534
-11.8562	1.02067	1.01698	0.9484							-11.9028	0.958671	0.892237	0.844869				-11.5104	1.01392	0.979413	0.884726	0.897463			-11.7565	0.945736
-8.85685	1.03158	0.963339	0.967358							-8.65991	0.956216	0.902494	0.875732				-8.50889	1.0415	1.07553	0.942501	0.985003			-8.67522	0.974125
-5.85685	1.02141	0.986431	1.00015							-5.65972	0.958251	0.981504	0.872203				-5.50986	1.01549	0.988419	0.936432	1.03815			-5.67548	0.979844
-2.47917	1	1	1							-2.26917	1	1	1				-2.50938	1	1	1	1			-2.41924	1
0.469444	1.025	0.977263	0.982235							0.341111	1.01666	0.993106	1.02413				0.558333	1.13259	1.00786	1.0782	0.990704			0.456296	1.02277
3.47269	0.998735	1.02063	1.00137							3.34481	0.879948	0.95655	1.03389				3.55583	1.02102	0.96375	0.954484	0.972075			3.45778	0.980245
6.47222	0.920528	0.920685	0.957185							6.34093	0.933615	0.940958	1.06426				6.55618	0.958922	0.947849	0.923195	0.961954			6.45644	0.952915
9.46815	0.959685	0.966904	0.98572							9.34009	0.870066	0.892574	0.970856				9.55681	1.09172	0.952526	0.952262	0.989365			9.45502	0.963168
12.8327	0.94143	0.940424	0.962534							12.7353	0.9316	0.939054	0.990494				12.5569	0.999256	1.00278	0.968525	0.903296			12.7083	0.957939
15.468	0.974734	0.846283	0.913765							15.3398	0.852432	0.920337	0.946364				15.5547	0.973799	0.923486	1.04015	0.919411			15.4541	0.931076
18.4686	0.956616	0.83332	0.9049							18.3396	0.912048	0.907819	0.994656				18.5548	1.03655	0.950209	1.01444	0.932314			18.4543	0.944287
21.3781	0.86488	0.777345								21.3421	0.786781	0.89641	1.00594				21.555	1.02326	0.948837	1.06464	0.990341			21.4251	0.928716
24.7067	0.829324	0.830352								24.7306	0.779403	0.892934	0.979113				24.5561	0.949922	0.977453	1.11307	0.97985			24.6644	0.925713
********* 12 hour intervals **********
			Experiment 1						Experiment 2
			FOV1	FOV2	FOV3	FOV4	FOV5		FOV1	FOV2	FOV3	FOV4	FOV5		Average
Times (hours)			-15.0869	-15.0253	-14.8344	-14.6403	-14.575		-14.7006	-14.7006	-14.7006	-14.7006	-14.7006		-14.7665
			-2.78972	-2.74861	-2.61944	-2.48722	-2.44278		-2.9	-2.87472	-3.3525	-3.05944	-4.57972		-2.98542
			12.2117	12.2533	12.3833	12.5167	12.5617		12.5358	12.5361	11.8597	12.1047	10.8061		12.1769
			24.2111	24.2522	24.3814	24.5133	24.5581		24.7006	24.7008	24.5233	24.5472	24.4033		24.4791
PSD-95:mTurq2:mAID			1.08183	1.12296	1.06282	1.00051	0.924239		1.01424	1.12111	0.944778	1.05747	1.00826		1.03382
			1	1	1	1	1		1	1	1	1	1		1
			0.0622087	0.101368	0.269178	0.130864	0.137069		0.23295	0.0710371	0.212208	0.108592	0.0974519		0.142293
			0.0464601	0.088097	0.1301	0.0983827	0.121039		0.196379	0.0454557	0.0621962	0.0598883	0.0378977		0.0885895
SEpH:GluA2			1.16615	1.13023	1.16852	1.14128	0.953878		0.882988	0.946632	0.937025	1.07475	1.01688		1.04183
			1	1	1	1	1		1	1	1	1	1		1
			0.761909	0.718307	0.776767	0.750824	0.764883		0.792095	0.811688	0.85309	0.810096	0.836992		0.787665
			0.775204	0.767018	0.754555	0.700937	0.73574		0.744057	0.85789	0.780554	0.777636	0.806		0.769959
SEpH:GluA2, PSD-95:mTurq2:mAID negative (Controls)
			Experiment 1						Experiment 2
			FOV1	FOV2	FOV3				FOV1	FOV2					Average
Times (hours)			-14.7683	-14.5114	-14.2544				-13.1372	-13.2053					-13.9753
			-2.57389	-2.39972	-2.22444				-2.21667	-2.15					-2.31294
			12.4292	12.605	12.78				13.045	13.0872					12.7893
			24.4269	24.6008	24.7747				25.9828	25.9156					25.1402
SEpH:GluA2			1.09938	1.19781	0.951178				0.91693	0.996707					1.0324
			1	1	1				1	1					1
			1.04314	1.02164	0.923804				0.935529	1.00802					0.986429
			1.01966	0.991278	0.831927				0.946093	1.01161					0.960114

## Sheet: Fig 6B-D
mAID:mTurq2:Gephyrin
Experiment 1								Experiment 2								Experiment 3
Time (hours)	Neuron 1	Neuron 2	Neuron 3	Neuron 4	Neuron 5	Neuron 6		Time (hours)	Neuron 1	Neuron 2	Neuron 3	Neuron 4	Neuron 5	Neuron 6		Time (hours)	Neuron 1	Neuron 2	Neuron 3	Neuron 4	Neuron 5	Neuron 6		Time (Avg)	Average normalized fluorescence
-1.66741	1.00205	1.05199	1.05986	1.0511	1.01126	1.08021		-1.66838	0.978197	1.00465	1.00067	0.983063	1.00879	0.980827		-1.66569	0.96187	0.963668	0.938764	1.01961	0.914799	0.853536		-1.66716	0.992496
-0.832454	0.994311	0.975387	0.993523	1.01581	0.977745	1.03858		-0.833935	0.973262	1.01601	1.00469	1.00395	0.998241	0.973416		-0.832407	0.972655	1.01711	0.985082	0.972709	1.03393	1.02936		-0.832932	0.998654
0	1	1	1	1	1	1		0	1	1	1	1	1	1		0	1	1	1	1	1	1		0	1
0.833472	0.960983	0.927316	0.987798	0.74061	0.832564	0.809729		0.832963	0.90608	0.800473	0.689855	0.483193	0.465005	0.809044		0.832824	0.952424	0.928832	0.825794	0.660085	0.758001	0.685345		0.833086	0.790174
1.66833	0.415756	0.709195	0.903243	0.430145	0.723021	0.571366		1.66574	0.636112	0.292516	0.22292	0.160233	0.194744	0.566661		1.66708	0.510015	0.658334	0.470901	0.318958	0.450625	0.447185		1.66705	0.482329
2.50032	0.214103	0.461737	0.802987	0.313175	0.558625	0.336526		2.49949	0.3682	0.183825	0.175907	0.136772	0.150407	0.291047		2.49972	0.220225	0.359688	0.236397	0.207818	0.269276	0.356495		2.49985	0.313512
3.33435	0.192338	0.267278	0.738364	0.272525	0.327198	0.273183		3.33227	0.278337	0.162767	0.146653	0.13635	0.126066	0.149813		3.33356	0.202647	0.206251	0.173332	0.216026	0.213859	0.304658		3.3334	0.243758
4.16685	0.162986	0.21034	0.656658	0.272146	0.18638	0.168298		4.16597	0.227959	0.160236	0.139525	0.11692	0.11512	0.121999		4.16833	0.201345	0.171267	0.12169	0.227449	0.191185	0.253406		4.16705	0.205828
5.00106	0.144668	0.195112	0.561966	0.24519	0.182008	0.186599		4.99894	0.204811	0.146913	0.106012	0.10934	0.113509	0.112097		5	0.182191	0.177019	0.152506	0.191247	0.187919	0.268208		5	0.192629
5.8344	0.14258	0.182539	0.472374	0.216591	0.151739	0.181287		5.83366	0.211916	0.12887	0.123593	0.105282	0.098126	0.116927		5.83343	0.164062	0.182	0.158517	0.203279	0.174791	0.265263		5.83383	0.182208
6.66681	0.151913	0.165849	0.389877	0.186533	0.165781	0.140712		6.6663	0.178366	0.122901	0.121611	0.0803146	0.102646	0.11507		6.66782	0.16172	0.159624	0.137852	0.18738	0.171611	0.242464		6.66698	0.165679
7.50056	0.143078	0.156081	0.319112	0.163251	0.16483	0.0904819		7.5037	0.185629	0.121872	0.11086	0.0942107	0.0958965	0.103509		7.5006	0.147143	0.140244	0.158488	0.180418	0.168303	0.22916		7.50162	0.154031
8.33352	0.145865	0.133105	0.24027	0.150795	0.162679	0.126607		8.33486	0.161667	0.10928	0.101004	0.0874258	0.0818119	0.0983187		8.33495	0.141009	0.127011	0.156632	0.146501	0.151281	0.26839		8.33444	0.14387
9.16671	0.130642	0.116337	0.209234	0.126244	0.165491	0.130416		9.16579	0.150646	0.109048	0.0886775	0.0842031	0.0848182	0.110164		9.16736	0.133224	0.112091	0.135308	0.164983	0.174098	0.240675		9.16662	0.137017
10.0011	0.125329	0.108481	0.204446	0.166204	0.167194	0.124257		9.99935	0.166257	0.101377	0.0881222	0.0743716	0.083021	0.0962922		10.0006	0.120926	0.104064	0.126214	0.174135	0.173602	0.267499		10.0004	0.137322
10.8335	0.114174	0.117376	0.184922	0.172255	0.162467	0.11766		10.8332	0.165067	0.087226	0.0752686	0.0875552	0.0772865	0.0886267		10.8341	0.12575	0.105367	0.153641	0.151288	0.165027	0.221382		10.8336	0.131797
11.667	0.123813	0.105653	0.203339	0.138266	0.142461	0.132151		11.6658	0.181717	0.0947275	0.101566	0.0882056	0.0763268	0.0857338		11.6665	0.118266	0.0920643	0.127964	0.127539	0.139836	0.230955		11.6664	0.128366
12.5002	0.0890476	0.0983877	0.186189	0.133361	0.150576	0.117789		12.4991	0.147111	0.0914628	0.0881144	0.0868661	0.0757688	0.0789733		12.5004	0.108195	0.0830066	0.152483	0.110844	0.12144	0.209491		12.4999	0.118284
13.3334	0.121611	0.0965483	0.182743	0.10752	0.181981	0.120274		13.3328	0.136673	0.0919277	0.0877356	0.0947393	0.0649751	0.0880675		13.3347	0.0953654	0.0888796	0.140031	0.0915518	0.127623	0.227857		13.3336	0.119228
14.1675	0.104542	0.0760417	0.161897	0.175777	0.168856	0.111457		14.1654	0.131798	0.0893225	0.0698407	0.0639871	0.0682189	0.0826226		14.1678	0.104476	0.0776298	0.172282	0.108691	0.115272	0.216881		14.1669	0.116644
15	0.123797	0.0905334	0.15764	0.159615	0.17082	0.110017		14.9989	0.133733	0.0937083	0.0671555	0.0521474	0.0680654	0.0731942		15.0055	0.089957	0.0815743	0.148489	0.106088	0.1134	0.19994		15.0015	0.113326
15.8338	0.0974287	0.0809878	0.162865	0.118254	0.167297	0.101988		15.8325	0.150475	0.08277	0.080299	0.0506821	0.0692845	0.0773009		15.8375	0.0955437	0.0888995	0.165061	0.141903	0.114105	0.196671		15.8346	0.113434
16.6668	0.113342	0.0792697	0.160591	0.157634	0.156031	0.107511		16.6656	0.139557	0.0812676	0.0701247	0.0517728	0.0643518	0.0774944		16.7735	0.0992346	0.0894851	0.129291	0.0874689	0.0870878	0.223824		16.7019	0.109741
SEpH:GABAARα2
Experiment 1								Experiment 2								Experiment 3
Time (hours)	Neuron 1	Neuron 2	Neuron 3	Neuron 4	Neuron 5	Neuron 6		Time (hours)	Neuron 1	Neuron 2	Neuron 3	Neuron 4	Neuron 5	Neuron 6		Time (hours)	Neuron 1	Neuron 2	Neuron 3	Neuron 4	Neuron 5	Neuron 6		Time (Avg)	Average normalized fluorescence
-1.66741	0.976462	1.01492	1.04356	0.968063	0.992807	1.0545		-1.66838	0.974859	0.989576	1.00089	1.00252	1.07933	1.05427		-1.66569	0.940125	1.00797	1.0062	1.06695	0.997899	0.882625		-1.66716	1.00297
-0.832454	0.985448	1.01434	1.01322	1.00777	1.00454	1.05528		-0.833935	0.962774	0.985641	0.997173	0.996252	1.04476	1.07598		-0.832407	0.943575	0.991177	1.01606	0.996245	0.994876	0.979394		-0.832932	1.00358
0	1	1	1	1	1	1		0	1	1	1	1	1	1		0	1	1	1	1	1	1		0	1
0.833472	0.917753	0.989864	0.989204	0.918648	0.900287	0.890377		0.832963	1.01274	0.935579	0.940221	0.862218	0.926895	0.941534		0.832824	0.923541	0.916539	0.930221	0.881394	0.923776	0.899934		0.833086	0.927818
1.66833	0.92265	0.914833	0.973595	0.882642	0.928054	0.855227		1.66574	0.910711	0.836038	0.86648	0.852106	0.925483	0.959939		1.66708	0.891931	0.909731	0.900521	0.823895	0.901292	0.92143		1.66705	0.898698
2.50032	0.90293	0.873946	0.967965	0.855202	0.88477	0.865062		2.49949	0.907791	0.775132	0.881744	0.824618	0.89595	0.875927		2.49972	0.812381	0.843916	0.840344	0.78114	0.891138	0.924798		2.49985	0.866931
3.33435	0.886865	0.813609	0.993899	0.873611	0.85811	0.767637		3.33227	0.865065	0.794872	0.885203	0.837189	0.911919	0.862026		3.33356	0.79553	0.735627	0.830372	0.7396	0.905744	0.910199		3.3334	0.848171
4.16685	0.886937	0.785975	0.944024	0.828751	0.755659	0.772394		4.16597	0.869762	0.786282	0.858078	0.847299	0.908852	0.864916		4.16833	0.778359	0.777433	0.834426	0.817181	0.914454	0.903216		4.16705	0.840778
5.00106	0.811116	0.760795	0.891292	0.814648	0.762055	0.744807		4.99894	0.851965	0.815332	0.848279	0.844257	0.8973	0.839256		5	0.774511	0.750692	0.835501	0.784305	0.883779	0.889282		5	0.822176
5.8344	0.840553	0.804829	0.883277	0.80725	0.75133	0.754369		5.83366	0.852287	0.840989	0.875462	0.87544	0.95103	0.890809		5.83343	0.839784	0.805964	0.834862	0.801355	0.876362	0.8989		5.83383	0.843603
6.66681	0.794207	0.775152	0.900082	0.846843	0.750677	0.730146		6.6663	0.865995	0.851762	0.87629	0.846001	0.922024	0.86784		6.66782	0.841246	0.821657	0.83403	0.81743	0.87089	0.823359		6.66698	0.835313
7.50056	0.797058	0.768726	0.868819	0.791997	0.785195	0.734174		7.5037	0.87351	0.840534	0.879976	0.840637	0.941533	0.871996		7.5006	0.768078	0.734997	0.807611	0.78255	0.890257	0.882302		7.50162	0.825553
8.33352	0.831488	0.772142	0.868695	0.816698	0.786965	0.776786		8.33486	0.890352	0.867586	0.860388	0.805322	0.949649	0.86899		8.33495	0.794252	0.769393	0.812636	0.828288	0.859103	0.866125		8.33444	0.834714
9.16671	0.815697	0.746365	0.847585	0.830468	0.782034	0.733385		9.16579	0.917637	0.891696	0.885069	0.841182	0.879079	0.861205		9.16736	0.803093	0.751211	0.791018	0.817318	0.881813	0.887115		9.16662	0.831276
10.0011	0.813163	0.745945	0.831384	0.773277	0.746834	0.705945		9.99935	0.909616	0.881132	0.891466	0.837837	0.916208	0.864789		10.0006	0.796963	0.738614	0.794761	0.830029	0.897546	0.865224		10.0004	0.824485
10.8335	0.835301	0.726861	0.818661	0.762718	0.748934	0.66468		10.8332	0.90763	0.86724	0.866601	0.825376	0.919375	0.882096		10.8341	0.781713	0.730152	0.801891	0.764877	0.848097	0.843641		10.8336	0.81088
11.667	0.781154	0.737093	0.799211	0.78349	0.760103	0.709945		11.6658	0.888541	0.874295	0.869415	0.795713	0.908866	0.847633		11.6665	0.803637	0.743613	0.741689	0.64676	0.831344	0.84774		11.6664	0.798347
12.5002	0.772424	0.733604	0.802736	0.786201	0.753977	0.69912		12.4991	0.864538	0.897611	0.893251	0.782103	0.921157	0.800812		12.5004	0.766192	0.67863	0.784266	0.718688	0.866798	0.830842		12.4999	0.797386
13.3334	0.770936	0.722608	0.824457	0.790115	0.75488	0.680132		13.3328	0.837445	0.875669	0.877899	0.780479	0.913675	0.858686		13.3347	0.797524	0.647087	0.710437	0.662285	0.798265	0.81031		13.3336	0.784049
14.1675	0.769373	0.678806	0.808069	0.792749	0.771036	0.67808		14.1654	0.85292	0.909055	0.888856	0.836271	0.937835	0.838039		14.1678	0.781009	0.658317	0.736435	0.698765	0.737565	0.857906		14.1669	0.790616
15	0.740468	0.697347	0.772291	0.77323	0.782962	0.686441		14.9989	0.904473	0.918579	0.875878	0.793968	0.904843	0.868666		15.0055	0.780918	0.646355	0.77289	0.724411	0.713283	0.80796		15.0015	0.786942
15.8338	0.779706	0.681626	0.797476	0.745695	0.716086	0.670702		15.8325	0.858015	0.884614	0.854434	0.774195	0.916722	0.870159		15.8375	0.821173	0.695884	0.778959	0.676416	0.731486	0.843712		15.8346	0.78317
16.6668	0.75582	0.652247	0.768808	0.716286	0.740255	0.642987		16.6656	0.875795	0.898528	0.867235	0.734594	0.937466	0.866184		16.7735	0.817459	0.666175	0.762361	0.7244	0.702288	0.876069		16.7019	0.778053
SEpH:GABAARα2 , GephyrinA29:mAID:HT negative
Experiment 1				Experiment 2
Time (hours)	Neuron 1	Neuron 2		Time (hours)	Neuron 1		Time (Avg)	Average normalized fluorescence
-1.6675	1.03277	1.02537		-1.66556	1.01757		-1.66653	1.02523
-0.833056	1.03799	1.00654		-0.8325	1.07963		-0.832778	1.04139
0	1	1		0	1		0	1
0.833611	0.899997	0.97159		0.832778	1.00753		0.833194	0.959707
1.66861	0.918838	0.947824		1.66639	0.959982		1.6675	0.942215
2.50028	0.90039	0.959935		2.49972	0.998329		2.5	0.952884
3.33389	0.984338	0.989954		3.33361	0.988663		3.33375	0.987652
4.16694	0.937179	1.0036		4.16861	0.964044		4.16778	0.968275
5.00083	0.987933	1.01121		5	0.949819		5.00042	0.982986
5.83472	0.946652	0.976145		5.83361	0.980479		5.83417	0.967759
6.66667	0.925957	0.994124		6.66778	0.964012		6.66722	0.961364
7.50028	0.931098	0.991017		7.50111	0.967355		7.50069	0.963157
8.33361	0.929327	0.97983		8.33472	0.983658		8.33417	0.964271
9.16694	0.948793	0.997385		9.16778	0.94616		9.16736	0.964113
10.0014	0.928778	0.992272		10.0008	1.00292		10.0011	0.974655
10.8336	0.921577	0.975901		10.8344	1.0062		10.834	0.967892
11.6667	0.892545	0.968623		11.6667	0.962436		11.6667	0.941201
12.5003	0.907939	0.980144		12.5008	0.97542		12.5006	0.954501
13.3336	0.897348	0.905627		13.335	0.947904		13.3343	0.91696
14.1678	0.893324	0.947332		14.1675	0.961866		14.1676	0.934174
15.0003	0.911902	1.02802		15.0086	0.981477		15.0044	0.9738
15.8336	0.866318	0.971841		15.8356	0.979597		15.8346	0.939252
16.6667	0.90345	0.992687		16.7906	0.961192		16.7286	0.952443

## Sheet: Fig 7C-E
PSD-95:mTurq2:mAID
Experiment 1							Experiment 1
Time (hours)	Neuron 1	Neuron 2	Neuron 3	Neuron 4	Neuron 5		Time (hours)	Neuron 1	Neuron 2	Neuron 3	Neuron 4	Neuron 5	Neuron 6	Neuron 7		Time (Avg)	Average normalized fluorescence
-5.67997	1.06833	1.06277	1.0448	1.02358	1.0596		-5.54475	1.09679	1.08642	1.07949	1.04675	1.06816	0.975977	1.02002		-5.61236	1.05272
-3.84465	1.02913	0.973673	1.00526	1.05646	0.998876		-3.78002	0.982343	1.04564	1.01231	1.04165	1.01328	1.01887	0.975042		-3.81233	1.01271
-1.84451	1	1	1	1	1		-1.7793	1	1	1	1	1	1	1		-1.81191	1
0.286458	0.993728	0.945286	0.976362	1.00622	0.915775		0.343308	1.03371	1.05147	1.00738	1.00686	1.00748	0.88663	1.03186		0.314883	0.988564
2.18944	0.726947	0.82427	0.626819	0.803364	0.486245		2.24107	0.78086	0.981341	0.823135	0.96923	0.971777	0.597678	0.722504		2.21526	0.776181
4.18833	0.462724	0.660525	0.340035	0.441278	0.178883		4.24114	0.589832	0.812375	0.582385	0.875124	0.922488	0.357434	0.449502		4.21473	0.556049
6.18722	0.251134	0.486723	0.185308	0.340661	0.0803365		6.24126	0.40343	0.735264	0.369729	0.817433	0.860899	0.210921	0.262307		6.21424	0.417012
8.18757	0.145735	0.336015	0.108607	0.196182	0.0197737		8.2396	0.26561	0.676138	0.270495	0.719522	0.792229	0.136331	0.156534		8.21358	0.318598
10.1873	0.0806614	0.226618	0.0569143	0.14596	0.0123096		10.2401	0.169419	0.582173	0.173769	0.608044	0.693619	0.108034	0.108872		10.2137	0.247199
12.1871	0.0580344	0.14478	0.0396129	0.143228	0.0139809		12.2393	0.0991951	0.49263	0.135368	0.584584	0.669205	0.0934966	0.0793856		12.2132	0.212792
14.1882	0.0358009	0.101104	0.0608666	0.0809294	0.0101097		14.2415	0.075715	0.473086	0.122989	0.515731	0.625909	0.0752232	0.0768934		14.2149	0.187863
16.1876	0.0340868	0.0668184	0.0601759	0.0585127	0.00544199		16.2408	0.0534316	0.374257	0.125086	0.415261	0.5512	0.0686627	0.0664123		16.2142	0.156612
18.1886	0.0247383	0.0521167	0.0433925	0.12119	0.00522824		18.2407	0.0361336	0.360474	0.122878	0.433951	0.525538	0.0688546	0.0628245		18.2147	0.154777
20.1879	0.0258206	0.035591	0.0586259	0.083756	0.00241225		20.2401	0.0276135	0.318205	0.105523	0.363441	0.477166	0.0570796	0.060017		20.214	0.134604
22.1884	0.0239015	0.0332317	0.0430061	0.0911619	0.000222565		22.2409	0.0478381	0.269643	0.0825381	0.297032	0.423904	0.0544077	0.0505195		22.2147	0.118117
24.3836	0.0192461	0.0345256	0.0417494	-0.0201581	0.0106743		24.2408	0.0194967	0.261652	0.0860942	0.294331	0.393501	0.0494602	0.0539275		24.3122	0.103708
26.188	0.0183977	0.030382	0.0446327	0.0673743	-0.00260021		26.2405	0.0269153	0.293716	0.0728413	0.266405	0.361508	0.0434593	0.0576226		26.2142	0.106721
28.1891	0.0142666	0.0204068	0.057716	0.0614372	0.00653378		28.2405	0.0122092	0.257118	0.0817692	0.234487	0.302008	0.0547635	0.0565683		28.2148	0.096607
30.1885	0.0151347	0.0309025	0.0415658	0.0154907	0.00415478		30.2406	0.0297372	0.235923	0.0802319	0.198599	0.284624	0.0522357	0.046988		30.2145	0.0862989
32.1886	0.0140243	0.0253405	0.0864644	0.0689345	0.0111221		32.2403	0.022325	0.22754	0.0539282	0.179442	0.253238	0.0512307	0.0463029		32.2145	0.0866578
34.1886	0.011911	0.0224342	0.0427155	0.0304885	0.0131619		34.2404	0.0144388	0.20484	0.062132	0.1622	0.217919	0.0489462	0.0405022		34.2145	0.0726408
36.1881	0.017201	0.0238762	0.0566005	0.00784978	-0.000817655		36.2405	0.015679	0.170542	0.049179	0.157638	0.194215	0.0547002	0.0400689		36.2143	0.0655609
38.1882	0.0139657	0.0261086	0.0377835	0.0413052	0.0101912		38.2409	0.0200122	0.204391	0.0450039	0.149259	0.173367	0.048882	0.0429321		38.2146	0.0677668
40.1896	0.0152675	0.0213329	0.0251702	0.0963026	0.0141003		40.2412	0.0184248	0.253316	0.0501228	0.152024	0.180755	0.0551419	0.0436519		40.2154	0.0771342
mCitrine:GKAP
-5.67997	1.03304	0.997916	1.048	1.02661	1.01424		-5.54475	1.05775	1.06981	1.07556	1.05738	1.0816	0.953365	0.98059		-5.61236	1.03299
-3.84465	0.990797	0.941914	0.975734	0.986687	0.972284		-3.78002	1.00739	1.01209	0.98346	1.00608	0.982637	1.00252	0.954435		-3.81233	0.984669
-1.84451	1	1	1	1	1		-1.7793	1	1	1	1	1	1	1		-1.81191	1
0.286458	0.986007	0.977495	1.0125	1.03042	0.994435		0.343308	1.06344	1.03803	1.04961	1.02497	1.03052	0.938624	1.02448		0.314883	1.01421
2.18944	1.04876	1.05914	1.07244	1.02984	1.04709		2.24107	0.975036	1.0568	1.0391	1.00611	1.05626	1.17138	1.10845		2.21526	1.05587
4.18833	1.13809	1.08613	1.14019	1.08359	1.07848		4.24114	1.03255	1.06581	1.05527	0.973293	1.05178	1.32692	1.12503		4.21473	1.09643
6.18722	1.21628	1.10389	1.13766	1.0708	1.14902		6.24126	1.01243	1.07142	1.04076	0.961526	1.06723	1.40412	1.15085		6.21424	1.1155
8.18757	1.2603	1.15756	1.10161	1.07594	1.143		8.2396	1.08234	1.1072	1.06961	0.950474	1.08761	1.47506	1.1895		8.21358	1.14168
10.1873	1.29019	1.2005	1.16375	1.09617	1.14496		10.2401	1.06332	1.10626	1.04305	0.95438	1.09057	1.56806	1.23545		10.2137	1.16306
12.1871	1.34533	1.23185	1.14116	1.14468	1.15582		12.2393	1.09637	1.12382	1.05762	1.0205	1.11383	1.73256	1.26238		12.2132	1.20216
14.1882	1.33438	1.25008	1.20748	1.12006	1.14687		14.2415	1.07614	1.10538	1.075	0.992791	1.13991	1.76081	1.29116		14.2149	1.20834
16.1876	1.40564	1.30421	1.25955	1.11392	1.16932		16.2408	1.16664	1.13132	1.10749	0.99354	1.16223	1.8138	1.30882		16.2142	1.24471
18.1886	1.33924	1.26865	1.16528	1.08453	1.15774		18.2407	1.19128	1.16325	1.0943	1.00326	1.22508	1.78717	1.31443		18.2147	1.23285
20.1879	1.36065	1.2589	1.10364	1.14572	1.17747		20.2401	1.22457	1.19612	1.12564	1.01127	1.21492	1.87176	1.30739		20.214	1.24984
22.1884	1.3544	1.26601	1.10536	1.14449	1.18645		22.2409	1.23506	1.21006	1.13325	0.999133	1.23224	1.97124	1.31195		22.2147	1.26247
24.3836	1.33915	1.29813	1.08174	1.13546	1.13795		24.2408	1.19102	1.2282	1.12164	1.06744	1.24582	1.93733	1.3112		24.3122	1.25792
26.188	1.33094	1.29491	1.05152	1.10168	1.14557		26.2405	1.20727	1.25965	1.13445	1.07624	1.25795	1.89109	1.30999		26.2142	1.2551
28.1891	1.31192	1.32996	1.04655	1.13548	1.18826		28.2405	1.23976	1.20193	1.12568	1.073	1.25679	1.89566	1.32227		28.2148	1.2606
30.1885	1.32275	1.33221	1.06041	1.1242	1.15673		30.2406	1.23238	1.2324	1.15736	1.11852	1.28401	1.90409	1.32398		30.2145	1.27075
32.1886	1.34054	1.33805	1.08372	1.13835	1.1826		32.2403	1.24075	1.22593	1.15002	1.10883	1.29178	1.88978	1.32618		32.2145	1.27638
34.1886	1.34295	1.3495	1.10774	1.10095	1.1709		34.2404	1.22968	1.21812	1.12934	1.14804	1.28975	1.78157	1.31116		34.2145	1.26497
36.1881	1.3504	1.37834	1.12989	1.15388	1.16775		36.2405	1.21154	1.15758	1.11717	1.12806	1.26482	1.82966	1.30643		36.2143	1.26629
38.1882	1.34823	1.36966	1.14264	1.17771	1.15534		38.2409	1.22516	1.18882	1.13477	1.16809	1.26751	1.76732	1.28976		38.2146	1.26958
40.1896	1.3155	1.32171	1.15362	1.07518	1.17433		40.2412	1.22049	1.20008	1.13141	1.16381	1.28175	1.80217	1.29796		40.2154	1.2615
mCitrine:GKAP, PSD-95:mTurq2:mAID negative
Experiment 1						Experiment 2
Time (hours)	Neuron 1	Neuron 2	Neuron 3			Time (hours)	Neuron 1	Neuron 2	Neuron 3							Time (Avg)	Average normalized fluorescence
-5.67997	0.984244	1.04243	1.04062			-5.54475	1.06658	1.07503	1.07474							-5.61236	1.04727
-3.84465	0.977165	1.00635	0.992075			-3.78002	1.02078	1.00121	1.00226							-3.81233	0.999974
-1.84451	1	1	1			-1.7793	1	1	1							-1.81191	1
0.286458	0.97029	1.01644	1.03311			0.343308	0.99703	1.00974	0.978268							0.314883	1.00081
2.18944	0.96583	1.02412	1.03184			2.24107	1.00437	1.00592	0.963402							2.21526	0.999248
4.18833	0.982898	0.992098	1.00715			4.24114	1.00511	1.03401	0.943493							4.21473	0.994127
6.18722	1.01236	1.00609	1.02762			6.24126	1.01623	1.00619	0.906228							6.21424	0.995785
8.18757	1.01802	0.999009	1.03999			8.2396	0.981132	1.01744	0.919083							8.21358	0.995778
10.1873	1.03136	1.00952	0.996672			10.2401	0.973946	1.02712	0.919576							10.2137	0.993032
12.1871	1.04695	1.0037	1.01804			12.2393	0.96414	1.02815	0.909849							12.2132	0.995138
14.1882	1.05116	1.01926	1.02463			14.2415	0.963374	1.00981	0.889577							14.2149	0.99297
16.1876	1.05106	1.02021	1.00433			16.2408	0.948981	1.0165	0.890874							16.2142	0.988659
18.1886	0.973357	0.957608	0.995183			18.2407	0.90647	1.01318	0.884428							18.2147	0.955038
20.1879	1.00906	0.954962	1.01331			20.2401	0.911685	1.00893	0.897635							20.214	0.965929
22.1884	0.992744	1.00321	1.01456			22.2409	0.899234	1.00339	0.87734							22.2147	0.965081
24.3836	0.980376	0.973894	1.01738			24.2408	0.895354	1.00437	0.901992							24.3122	0.962228
26.188	1.00178	0.960893	0.990449			26.2405	0.895265	1.00238	0.869267							26.2142	0.953339
28.1891	0.996693	0.962176	0.999458			28.2405	0.859691	0.989076	0.861955							28.2148	0.944842
30.1885	1.00216	0.946453	0.977684			30.2406	0.849985	0.980646	0.876366							30.2145	0.938882
32.1886	1.01324	0.949483	0.964349			32.2403	0.81105	0.97528	0.860431							32.2145	0.928972
34.1886	1.00858	0.985789	0.954144			34.2404	0.782204	0.943745	0.838454							34.2145	0.91882
36.1881	1.00837	0.971683	0.958015			36.2405	0.776716	0.902569	0.836869							36.2143	0.909036
38.1882	1.05386	0.978227	0.990859			38.2409	0.777008	0.917934	0.834282							38.2146	0.925361
40.1896	1.0515	0.963796	0.962097			40.2412	0.766244	0.896576	0.823252							40.2154	0.910578

## Sheet: Fig 8C-G
mAID:mTurq2:GKAP
Experiment 1											Experiment 2											Experiment 3										Experiment 4								Experiment 5
Time (hours)	Neuron 1	Neuron 2	Neuron 3	Neuron 4	Neuron 5	Neuron 6	Neuron 7	Neuron 8	Neuron 9		Time (hours)	Neuron 1	Neuron 2	Neuron 3	Neuron 4	Neuron 5	Neuron 6	Neuron 7	Neuron 8	Neuron 9		Time (hours)	Neuron 1	Neuron 2	Neuron 3	Neuron 4	Neuron 5	Neuron 6	Neuron 7	Neuron 8		Time (hours)	Neuron 1	Neuron 2	Neuron 3	Neuron 4	Neuron 5	Neuron 6		Time (hours)	Neuron 1	Neuron 2	Neuron 3	Neuron 4	Neuron 5	Neuron 6	Neuron 7	Neuron 8
											-5.22429	0.940711	1.05756	1.0755	0.984915	1.01391	1.03403	0.998259	1.04922	1.23554		-5.92875	0.897875	0.992335	0.973053	1.02553	1.11806	1.02539	1.04392	1.13498		-5.3531	1.08075	1.13094	1.11627	1.11308	1.04975	1.00219		-4.82247	1.08339	1.02757	1.18886	1.12706	0.964238	1.05326	0.989513	1.14067
-4.32951	0.987317	1.06268	1.04286	1.04438	1.06139	1.02681	1.05888	1.00547	1.03903		-3.45497	0.946458	0.992879	1.04371	0.952403	0.976994	0.983639	0.986288	0.983402	1.14442		-3.15452	1.00097	1.00286	1.00727	1.06469	1.14273	1.08417	1.04655	1.0809		-3.36407	0.994415	0.983965	0.979343	1.0943	1.00205	0.876408		-3.02413	1.03175	0.972305	1.03255	1.02566	1.00779	1.01474	1.08017	1.03654
-1.6808	1	1	1	1	1	1	1	1	1		-1.45247	1	1	1	1	1	1	1	1	1		-1.42066	1	1	1	1	1	1	1	1		-1.36653	1	1	1	1	1	1		-1.02941	1	1	1	1	1	1	1	1
0.702963	0.833744	0.869588	0.877326	0.806847	0.695249	0.450416	0.383698	0.556356	0.480929		0.644444	0.887505	0.858359	0.85568	0.832314	0.859861	0.747718	0.785395	0.785127	0.861056		0.589938	1.01862	0.897104	0.877245	0.939451	0.589507	0.885497	0.842269	0.483879		0.911111	0.908798	0.751087	1.0431	0.716746	0.584134	0.6459		0.975729	0.704482	0.727505	0.623911	0.764502	0.70054	0.489503	0.67435	0.624684
2.74077	0.199946	0.259156	0.319708	0.190349	0.150424	0.178449	0.15134	0.246445	0.209856		2.64429	0.531047	0.400971	0.483752	0.381959	0.439193	0.367886	0.422827	0.359141	0.663595		2.29419	0.433682	0.4136	0.37785	0.417154	0.243549	0.427237	0.354433	0.188741		2.91324	0.437242	0.24619	0.367697	0.296484	0.234404	0.248154		2.97625	0.241467	0.251872	0.31482	0.393731	0.27164	0.276125	0.37344	0.232598
4.75818	0.118149	0.179437	0.208832	0.119884	0.0822295	0.141291	0.144897	0.178951	0.17148		4.6433	0.352126	0.259261	0.339618	0.265025	0.279169	0.215974	0.281001	0.190129	0.505744		4.0333	0.209138	0.205524	0.158587	0.199288	0.16831	0.171745	0.173927	0.105851		4.91259	0.136864	0.120011	0.206357	0.131382	0.147075	0.0930141		4.97649	0.162837	0.150062	0.223214	0.269695	0.118495	0.218499	0.222185	0.138523
6.77472	0.0990022	0.158224	0.147881	0.0884071	0.0773497	0.125185	0.122515	0.153954	0.148312		6.6429	0.300729	0.204825	0.283696	0.240561	0.201641	0.170198	0.205214	0.133425	0.416937		5.78023	0.128191	0.126393	0.0831438	0.129081	0.139917	0.0571176	0.101514	0.0728411		6.91241	0.0933764	0.0839425	0.180272	0.0783682	0.0954209	0.0406065		6.97389	0.136397	0.124823	0.183884	0.199086	0.0740093	0.196125	0.173294	0.112427
8.79062	0.0876353	0.136322	0.108895	0.0794804	0.070508	0.118096	0.0918236	0.143401	0.149657		8.64522	0.268762	0.183788	0.254705	0.235673	0.196873	0.146602	0.198726	0.106021	0.370803		7.52925	0.11633	0.0982027	0.0627797	0.0996381	0.134589	0.0460813	0.0803075	0.0657832		8.91074	0.0775697	0.0848615	0.169592	0.0543167	0.0906606	0.0220118		8.97125	0.114834	0.116356	0.184663	0.170163	0.0649266	0.192123	0.151934	0.0964649
10.81	0.0793537	0.101555	0.0879612	0.0699745	0.0663954	0.120229	0.094788	0.131174	0.133638		10.6435	0.228405	0.158959	0.23008	0.221142	0.178328	0.148339	0.182122	0.0874734	0.312868		9.28002	0.0953338	0.104352	0.0584027	0.091515	0.13797	0.0419701	0.0653637	0.06026		10.9099	0.0664967	0.0653274	0.144917	0.0374382	0.0792396	0.027805		10.9718	0.105004	0.115219	0.173011	0.161138	0.0627032	0.194288	0.145377	0.0947724
12.8361	0.0686402	0.0930072	0.0736928	0.0661406	0.0515152	0.103599	0.0749945	0.106977	0.105627		12.6428	0.221826	0.151511	0.209593	0.207348	0.172577	0.13519	0.157426	0.0829479	0.280947		11.0308	0.0846229	0.0874779	0.051504	0.0827594	0.150147	0.0391695	0.0619571	0.0593299		12.9108	0.0572843	0.0741305	0.135924	0.0395636	0.0770941	0.0197358		12.974	0.10358	0.109823	0.174001	0.155008	0.0590012	0.184944	0.162622	0.0903648
14.874	0.0634941	0.0925387	0.0492903	0.0558996	0.0424126	0.0852785	0.0590168	0.0927099	0.101536		14.6433	0.213808	0.135545	0.212699	0.210694	0.162444	0.140612	0.148367	0.0850443	0.25705		12.7823	0.0842875	0.0970871	0.0472976	0.0785632	0.130545	0.0346489	0.067594	0.0574117		14.9131	0.051064	0.0678131	0.135376	0.0261037	0.0666362	0.0171736		14.9706	0.0910431	0.108105	0.166344	0.153823	0.0518565	0.178207	0.143268	0.0871438
16.9155	0.0567539	0.079309	0.0460261	0.0604903	0.0449948	0.0814774	0.0580738	0.0858979	0.0957563		16.6419	0.19172	0.127739	0.188774	0.207334	0.143767	0.124317	0.122141	0.0682218	0.203875		14.5351	0.0821293	0.0839537	0.0492416	0.0814109	0.14882	0.0334665	0.0569475	0.0561545		16.9071	0.0470253	0.0491611	0.145978	0.0149999	0.0587597	0.0221858		16.9723	0.0878395	0.0977741	0.152013	0.144899	0.0517829	0.168533	0.142183	0.0826641
18.9545	0.0571588	0.084169	0.0587213	0.0562176	0.0429274	0.077329	0.0514074	0.0741405	0.0888533		18.6423	0.162086	0.114619	0.189788	0.203992	0.136753	0.122089	0.112157	0.0733068	0.200476		16.5136	0.0858623	0.0874173	0.0416982	0.0766399	0.146424	0.0366113	0.0616863	0.0570865		18.9212	0.0545785	0.0417884	0.151899	0.0163539	0.0645434	0.0206701		18.9693	0.0884133	0.102297	0.141797	0.127832	0.0543401	0.165962	0.144145	0.076763
21.0009	0.0569614	0.0649703	0.0351065	0.0530224	0.0443493	0.0777574	0.0521541	0.070739	0.0881784		20.6443	0.166357	0.122173	0.173543	0.20604	0.130287	0.116496	0.115562	0.074297	0.219261		18.2631	0.0798246	0.0768688	0.0438931	0.0727435	0.141202	0.0328494	0.0535245	0.0553463		20.9169	0.0494313	0.0510724	0.140294	0.00182745	0.0569473	0.0200576		20.9703	0.0841339	0.0921805	0.150538	0.126881	0.055761	0.151966	0.150471	0.0760354
PSD-95:mCitrine
											-5.22429	1.03584	1.06867	1.06595	1.0527	1.06564	1.06896	1.02612	1.03986	1.0554		-5.92875	1.02073	0.972549	0.959957	1.03181	1.13504	1.02565	1.04011	1.13254		-5.3531	1.05463	1.11107	1.15386	1.11952	1.0732	1.02594		-4.82247	1.06346	1.06516	1.16902	1.06165	0.991047	1.02281	0.993941	1.09182
-4.32951	0.965848	1.00667	1.00564	1.02567	1.04045	0.973468	1.02558	1.04658	1.05561		-3.45497	1.0316	1.03628	1.03541	1.03099	1.01757	1.01688	1.02494	1.00066	1.06497		-3.15452	1.08871	1.01925	0.988569	1.04005	1.10697	1.06227	1.03306	1.07321		-3.36407	0.974306	0.96771	1.04484	1.11091	1.02673	0.899141		-3.02413	1.00953	0.994709	1.05607	1.01473	1.02146	1.02644	1.05763	1.034
-1.6808	1	1	1	1	1	1	1	1	1		-1.45247	1	1	1	1	1	1	1	1	1		-1.42066	1	1	1	1	1	1	1	1		-1.36653	1	1	1	1	1	1		-1.02941	1	1	1	1	1	1	1	1
0.702963	0.934755	0.905156	0.963135	0.943649	0.894954	0.849826	0.912432	0.97214	0.867045		0.644444	0.944183	0.98643	0.982355	0.992606	0.996227	0.956186	0.98385	0.966156	0.936425		0.589938	0.982329	0.94511	0.940066	0.958277	1.00306	1.02276	0.952919	0.923082		0.911111	0.981857	1.0279	1.05841	0.972017	1.00509	0.931478		0.975729	0.972683	1.02464	0.963581	1.01076	0.980593	0.886931	0.939404	0.927787
2.74077	0.876284	0.832929	0.832842	0.894191	0.738656	0.76556	0.789682	0.90115	0.776686		2.64429	0.887964	0.85038	0.887872	0.89989	0.907801	0.867765	0.95051	0.876999	0.917249		2.29419	0.910245	0.861296	0.869937	0.899061	0.899017	0.901991	0.871151	0.839359		2.91324	0.912015	0.956708	0.922182	0.918501	0.916275	0.881962		2.97625	0.927527	0.96316	0.890523	0.913865	0.985276	0.886247	0.982437	0.935233
4.75818	0.821015	0.790764	0.791404	0.80562	0.615811	0.698608	0.749863	0.823945	0.694134		4.6433	0.842811	0.822795	0.845046	0.836948	0.855705	0.829892	0.894139	0.83993	0.885912		4.0333	0.848246	0.821143	0.836513	0.831126	0.898068	0.866463	0.822996	0.831204		4.91259	0.808684	0.891832	0.861584	0.843891	0.886138	0.843455		4.97649	0.934966	1.00263	0.875898	0.903527	0.918022	0.860675	0.921533	0.907182
6.77472	0.768758	0.76815	0.757435	0.783012	0.550413	0.641316	0.733576	0.777695	0.679421		6.6429	0.837347	0.796748	0.808019	0.832607	0.828282	0.808527	0.878276	0.804177	0.855011		5.78023	0.8482	0.763358	0.800192	0.789291	0.824113	0.777645	0.804454	0.77479		6.91241	0.777272	0.832514	0.844911	0.814439	0.842496	0.808949		6.97389	0.900294	0.930946	0.845029	0.871538	0.906792	0.814991	0.872159	0.882579
8.79062	0.766732	0.742695	0.732032	0.725553	0.477214	0.609172	0.71054	0.757449	0.632641		8.64522	0.813914	0.772401	0.800942	0.806746	0.796127	0.791621	0.865602	0.764839	0.833961		7.52925	0.790202	0.746929	0.772535	0.719835	0.811906	0.725834	0.744148	0.761712		8.91074	0.73295	0.797544	0.829542	0.805038	0.832873	0.769327		8.97125	0.895087	0.931511	0.847849	0.830779	0.885883	0.857595	0.857684	0.82312
10.81	0.76944	0.748904	0.712215	0.693892	0.436251	0.591361	0.698196	0.761818	0.621546		10.6435	0.775071	0.757165	0.788429	0.777488	0.755308	0.742969	0.880407	0.743498	0.810884		9.28002	0.775711	0.733111	0.732089	0.753017	0.799194	0.719496	0.638205	0.730844		10.9099	0.692707	0.770386	0.809132	0.753591	0.807701	0.736399		10.9718	0.878851	0.925636	0.823527	0.835443	0.869507	0.855089	0.856397	0.861366
12.8361	0.759584	0.739366	0.700963	0.698866	0.406482	0.579225	0.684302	0.767815	0.593035		12.6428	0.751332	0.734434	0.751162	0.768619	0.756399	0.750209	0.857954	0.741732	0.82106		11.0308	0.729166	0.690042	0.681743	0.692524	0.83211	0.676692	0.699877	0.72679		12.9108	0.703086	0.778036	0.802208	0.770004	0.784971	0.743895		12.974	0.887515	0.87152	0.854358	0.840411	0.811368	0.871186	0.889527	0.864668
14.874	0.744788	0.723328	0.695434	0.672949	0.392858	0.581441	0.680858	0.72821	0.598123		14.6433	0.7503	0.724573	0.764914	0.76186	0.747455	0.740349	0.840835	0.720667	0.803638		12.7823	0.724477	0.687601	0.710263	0.699659	0.771257	0.653471	0.704761	0.67858		14.9131	0.604683	0.631406	0.710676	0.659489	0.674479	0.639854		14.9706	0.903365	0.92089	0.845022	0.809031	0.825235	0.860871	0.85182	0.871229
16.9155	0.753651	0.73803	0.692928	0.629895	0.361288	0.573483	0.672192	0.716352	0.554182		16.6419	0.732204	0.733505	0.757383	0.758929	0.74939	0.763905	0.855451	0.733175	0.834346		14.5351	0.704993	0.694234	0.680231	0.688263	0.801731	0.621308	0.688414	0.721453		16.9071	0.621095	0.687715	0.761368	0.639981	0.774913	0.676154		16.9723	0.861434	0.847311	0.817553	0.769169	0.82998	0.831617	0.83759	0.837881
18.9545	0.738577	0.715567	0.666589	0.617043	0.3552	0.530453	0.66226	0.718643	0.53659		18.6423	0.718919	0.719993	0.755997	0.764429	0.748342	0.728854	0.861608	0.732207	0.828942		16.5136	0.707759	0.666143	0.663822	0.660762	0.750982	0.574434	0.676334	0.703559		18.9212	0.658411	0.710089	0.792588	0.686624	0.769016	0.689113		18.9693	0.861657	0.845749	0.807035	0.757071	0.820151	0.841493	0.835209	0.786954
21.0009	0.697983	0.689143	0.644043	0.596831	0.327082	0.496137	0.660995	0.679364	0.523712		20.6443	0.720052	0.720484	0.718272	0.741499	0.72485	0.71397	0.791453	0.684818	0.780129		18.2631	0.685071	0.665155	0.657089	0.658387	0.715234	0.543734	0.670708	0.696817		20.9169	0.668039	0.720016	0.78706	0.689383	0.740466	0.669052		20.9703	0.869239	0.833091	0.796778	0.751272	0.775031	0.765779	0.770331	0.793423
PSD-95:mCitrine, mAID:mTurq2:GKAP negative
Experiment 1					Experiment 2						Experiment 3					Experiment 4			Experiment 5
Time (hours)	Neuron 1	Neuron 2	Neuron 3		Time (hours)	Neuron 1	Neuron 2	Neuron 3	Neuron 4		Time (hours)	Neuron 1	Neuron 2	Neuron 3		Time (hours)	Neuron 1		Time (hours)	Neuron 1	Neuron 2	Neuron 3	Neuron 4	Neuron 5	Neuron 6	Neuron 7		Time (Avg)	Average normalized fluorescence
					-7.24312	0.95258	0.989169	1.01878	0.985721		-5.78759	1.09161	1.08015	1.05578		-4.4525	1.09614		-5.79619	1.00609	1.00013	1.00021	1.00152	1.03345	0.994244	1.01136		-5.81985	1.02113
-2.80222	0.983186	0.954029	1.00549		-3.95722	0.974354	1.00115	1.04744	0.998575		-3.66981	1.04364	1.02758	0.953392		-2.76389	1.05108		-3.79659	0.994211	0.995595	1.00024	0.998195	1.00492	0.986882	1.00778		-3.39795	1.00154
-0.5975	1	1	1		-1.95583	1	1	1	1		-1.67111	1	1	1		-0.771111	1		-1.79762	1	1	1	1	1	1	1		-1.35863	1
1.77194	0.97262	0.960747	0.964199		0.400208	0.991212	0.975785	0.990374	0.971136		0.605556	1.01121	1.04845	0.953399		1.23583	1.01851		0.206429	0.977517	0.982996	0.971122	1.00148	1.00123	0.981314	0.98302		0.843994	0.986461
3.79593	0.960543	0.977503	0.964506		2.39764	0.942969	0.93738	0.913838	0.950926		2.60731	1.06623	1.03131	0.970625		3.23639	0.929911		2.20651	0.950507	0.97569	0.995306	0.971996	0.972604	0.965443	0.978534		2.84876	0.969768
5.81194	0.955759	0.957712	0.935716		4.39688	0.970083	0.941238	0.928964	0.94826		4.60704	1.02863	1.03196	0.965571		5.23667	1.00941		4.20468	0.92699	0.948093	0.947344	0.978496	0.976654	0.963175	0.935118		4.85144	0.963842
7.82787	0.948461	0.97081	0.954734		6.39639	0.947965	0.959131	0.927389	0.929197		6.60796	1.04387	1.0154	0.935587		7.23222	1.00331		6.20278	0.948261	0.951833	0.960248	0.98603	0.989963	0.95474	0.963057		6.85344	0.96611
9.84583	0.934217	1.00874	0.975298		8.39688	0.927882	0.938997	0.911987	0.918733		8.60602	1.01679	1.02951	0.941709		9.22944	1.01064		8.20294	0.957633	0.962879	0.994517	0.953773	0.944356	0.961237	0.984679		8.85622	0.965199
11.8651	0.964637	1.01497	0.956156		10.3976	0.981722	0.931406	0.820687	0.866317		10.6055	1.02481	1.00588	0.942434		11.2297	1.01245		10.2024	0.969389	0.969524	0.985748	0.973291	0.985755	0.970884	0.995269		10.8601	0.965074
13.9006	1.00069	1.02546	0.935092		12.3965	0.948053	0.90954	0.884551	0.904892		12.6057	1.02098	0.989602	0.90918		13.2342	1.03876		12.2033	0.957544	0.961988	0.976195	0.959012	0.967181	0.949127	0.959678		12.8681	0.960974
15.94	1.00375	1.03017	0.99087		14.3999	1.00649	0.836679	0.937421	0.882366		14.6076	0.877363	0.870309	0.880755		15.2294	1.02537		14.2062	0.959438	0.977035	0.956324	0.961038	0.981661	0.965457	0.959544		14.8766	0.950113
17.9804	0.964443	0.977796	0.963005		16.4003	0.939301	0.857879	0.913283	0.891812		16.6034	1.00513	0.89539	0.802763		17.2319	0.982161		16.2048	0.95711	0.969997	0.966312	0.977516	0.996114	0.96717	0.971251		16.8842	0.944358
20.0212	0.959159	0.943945	0.947578		18.6617	0.974331	0.845128	0.906352	0.885326		18.6114	1.04569	0.959729	0.891062		19.2269	0.97877		18.2027	0.963384	0.952744	0.95159	0.939871	0.963425	0.964048	0.965119		18.9448	0.946514
22.0754	0.962397	0.950972	0.938599		20.6628	0.974622	0.856086	0.910735	0.888915		20.6085	1.05537	0.946543	0.906159		21.2292	0.938078		20.2038	0.954748	0.942461	0.887622	0.880223	0.895021	0.906103	0.919009		20.9559	0.928537
PSD-95:mCitrine – Somata
Experiment 1							Experiment 2								Experiment 3								Experiment 4								Experiment 5
Time (hours)	Neuron 1	Neuron 2	Neuron 3	Neuron 4	Neuron 5		Time (hours)	Neuron 1	Neuron 2	Neuron 3	Neuron 4	Neuron 5	Neuron 6		Time (hours)	Neuron 1	Neuron 2	Neuron 3	Neuron 4	Neuron 5	Neuron 6		Time (hours)	Neuron 1	Neuron 2	Neuron 3	Neuron 4	Neuron 5	Neuron 6		Time (hours)	Neuron 1	Neuron 2	Neuron 3	Neuron 4	Neuron 5	Neuron 6	Neuron 7	Neuron 8		Time (Avg)	Average normalized fluorescence
							-5.34046	1.03501	1.00243	1.04863	1.0063	1.01139	0.978306		-6.75616	0.686308	0.847085	0.868675	0.982952	1.23159	1.06527		-5.3531	0.975739	1.07074	1.01565	1.01	1.12739	0.960852		-4.82247	1.08603	1.15708	1.15698	0.948382	1.06264	1.05312	0.964597	1.00171		-5.56805	1.01365
-4.27444	0.91512	1.00232	0.986897	1.04719	0.986116		-3.53708	1.0125	1.00193	1.02067	1.00043	1.01526	1.05225		-3.61657	0.928202	1.00944	0.95985	1.05031	1.00936	1.00515		-3.36407	0.983276	0.986318	0.962269	0.975456	0.979799	0.911821		-3.02413	1.07874	1.12505	1.04239	0.985438	1.10952	1.07736	1.02167	1.04214		-3.56326	1.00917
-1.6415	1	1	1	1	1		-1.535	1	1	1	1	1	1		-1.61398	1	1	1	1	1	1		-1.36653	1	1	1	1	1	1		-1.02941	1	1	1	1	1	1	1	1		-1.43728	1
0.741	0.998337	1.03077	1.08146	1.28289	1.39468		0.561667	1.07278	0.99954	1.07318	1.01425	1.05387	1.01052		0.743194	1.12856	1.01858	1.03615	1.22128	1.16077	1.24647		0.911111	1.01559	1.03502	1.10623	1.12701	1.20715	1.07891		0.975729	1.02166	1.19025	1.11269	1.1208	1.13905	1.11469	1.00296	1.01629		0.78654	1.1004
2.77906	1.11531	1.20831	1.28414	1.68378	1.68426		2.56204	1.25209	1.0965	1.36201	1.01855	1.19712	1.0629		2.73926	1.35195	1.48339	1.17547	1.33878	1.53428	1.51955		2.91324	1.29739	1.33346	1.23599	1.36703	1.39364	1.31784		2.97625	1.30139	1.69599	1.31378	1.13597	1.45709	1.31607	1.21382	1.50479		2.79397	1.33073
4.79628	1.11776	1.21288	1.3677	1.74658	1.71514		4.56093	1.33034	1.22217	1.44671	1.09091	1.23583	1.07383		4.73736	1.53238	1.72948	1.20543	1.40944	1.99112	1.62827		4.91259	1.71562	1.47606	1.44046	1.59912	1.42337	1.68464		4.97649	1.45338	2.07015	1.41181	1.45695	1.57977	1.34794	1.26518	1.65089		4.79673	1.47198
6.81267	1.07704	1.17599	1.31357	1.6629	1.72626		6.56074	1.3647	1.25195	1.43696	1.14143	1.29056	1.10207		6.73787	1.50334	1.84733	1.28889	1.36832	2.26952	1.72194		6.91241	1.76285	1.51308	1.48376	1.70716	1.55341	1.91868		6.97389	1.56455	2.13109	1.43751	1.50175	1.90425	1.30898	1.21848	1.6063		6.79951	1.52112
8.8285	1.04792	1.18245	1.2553	1.55173	1.7207		8.5631	1.31311	1.2693	1.42214	1.0808	1.27879	1.06815		8.73731	1.47742	1.84891	1.32226	1.38344	2.40937	1.58371		8.91074	1.74881	1.47764	1.47997	1.77163	1.45998	2.03041		8.97125	1.50525	2.00836	1.43207	1.30377	1.89944	1.40888	1.18253	1.58404		8.80218	1.50027
10.8481	1.06934	1.20711	1.30027	1.52652	1.70842		10.5612	1.37145	1.19177	1.40201	1.08002	1.22813	1.00394		10.7375	1.49226	1.83919	1.30295	1.39305	2.54936	1.56002		10.9099	1.77112	1.50294	1.37949	1.75175	1.56186	1.91729		10.9718	1.47494	2.05055	1.45379	1.35691	1.78633	1.37242	1.21047	1.67637		10.8057	1.49974
12.8747	0.993792	1.16553	1.30767	1.48864	1.64325		12.5606	1.33166	1.20278	1.32387	1.05881	1.20458	0.983596		12.7366	1.46496	1.79296	1.2429	1.40557	2.77456	1.54988		12.9108	1.7542	1.54274	1.35394	1.68768	1.57485	1.99158		12.974	1.46665	2.03482	1.47672	1.55976	1.70303	1.39029	1.27642	1.67669		12.8113	1.49756
14.9127	1.02137	1.14543	1.31431	1.5012	1.63779		14.5611	1.3001	1.14492	1.27946	1.04105	1.22494	0.972254		14.7425	1.43158	1.77052	1.27067	1.37503	2.65345	1.43126		14.9131	1.64592	1.22196	1.1955	1.47643	1.37357	1.75377		14.9706	1.49066	2.03584	1.4655	1.5596	1.76977	1.35651	1.23062	1.64576		14.82	1.44312
16.9542	1.04138	1.09255	1.37405	1.40037	1.53224		16.5599	1.32845	1.14481	1.31674	1.08997	1.22149	0.990825		16.7432	1.40512	1.7488	1.23426	1.36283	2.72054	1.38931		16.9071	1.55568	1.26895	1.20837	1.42784	1.44907	1.81783		16.9723	1.41504	1.87043	1.33811	1.57735	1.63307	1.33156	1.16587	1.68183		16.8273	1.4237
18.9934	1.05309	1.08337	1.3134	1.34082	1.49396		18.5598	1.29949	1.15748	1.20475	1.05862	1.20186	1.00434		19.0047	1.36001	1.77161	1.26576	1.31817	2.56551	1.27475		18.9212	1.65299	1.26546	1.23397	1.55633	1.41187	1.82234		18.9693	1.4016	1.85206	1.36879	1.45416	1.60308	1.29546	1.16217	1.57957		18.8897	1.40087
21.0399	0.979585	1.07146	1.2022	1.25359	1.41102		20.5616	1.30359	1.21126	1.13892	1.08614	1.12966	0.92138		21.0047	1.21539	1.71179	1.17533	1.32855	2.54565	1.29189		20.9169	1.63781	1.24668	1.2145	1.6367	1.45976	1.78028		20.9703	1.40104	1.88158	1.35037	1.38486	1.63474	1.3298	1.10637	1.56565		20.8987	1.37444
PSD-95:mCitrine - Somata, mAID:mTurq2:GKAP negative
Experiment 1
Time (hours)	Neuron 1	Neuron 2		Time (hours)	Neuron 1	Neuron 2		Time (hours)	Neuron 1	Neuron 2	Neuron 3		Time (hours)	Neuron 1		Time (hours)	Neuron 1	Neuron 2	Neuron 3	Neuron 4	Neuron 5	Neuron 6		Time (Avg)	Average normalized fluorescence
				-7.17653	0.863601	0.955925		-5.78759	1.06307	1.00112	1.03659		-4.4525	1.12809		-5.79023	0.960301	1.03805	1.03093	1.00942	1.03063	1.06589		-5.80171	1.0153
-2.89083	0.968781	1.02848		-3.90986	0.914425	1.00223		-3.66981	1.01043	0.984862	0.973267		-2.76389	1.13302		-3.7906	0.965992	1.01252	1.00445	1.00671	0.990273	0.998072		-3.405	0.999538
-0.660417	1	1		-1.90819	1	1		-1.67111	1	1	1		-0.771111	1		-1.79167	1	1	1	1	1	1		-1.3605	1
1.71	0.979666	0.949766		0.447917	0.94627	0.991723		0.605556	1.0274	1.03312	0.993749		1.23583	1.09386		0.213102	0.983194	0.988352	0.995189	0.989745	0.959162	0.971963		0.842481	0.993083
3.73472	0.985139	0.955081		2.44472	0.944301	0.980118		2.60731	1.06586	1.03931	0.961726		3.23639	1.01103		2.21259	0.982937	1.01175	0.945094	0.95281	0.944459	0.955975		2.84715	0.981113
5.75069	0.958277	0.931524		4.44375	0.955396	0.957072		4.60704	1.08049	1.02261	0.927751		5.23667	1.10823		4.21069	0.979059	0.982323	0.934213	0.940473	0.950218	0.908334		4.84977	0.973998
7.76667	0.923831	0.900528		6.44333	0.903598	0.91101		6.60796	1.05305	0.962366	0.904736		7.23222	1.07204		6.2087	0.972334	0.999767	0.943621	0.968779	0.955388	0.920015		6.85178	0.956505
9.78458	0.945734	0.884562		8.44389	0.903682	0.995572		8.60602	1.04812	1.0263	0.948961		9.22944	1.05701		8.20889	0.991595	1.00379	0.911995	0.907834	0.963649	0.960612		8.85456	0.967816
11.8042	0.942017	0.905828		10.4449	0.902872	0.930884		10.6055	1.05781	0.999271	0.950034		11.2297	1.09441		10.2084	0.994983	1.03894	0.913635	0.929972	0.973273	0.927851		10.8585	0.968699
13.8388	0.944626	0.887294		12.4435	0.865956	0.935942		12.6057	1.04911	0.974998	0.975688		13.2342	1.01188		12.2092	0.981155	1.03218	0.927847	0.905633	0.950855	0.914379		12.8663	0.95411
15.8779	0.981489	0.925267		14.4474	0.82166	0.90371		14.6076	0.896142	0.88411	0.908466		15.2294	1.03167		14.2123	0.992786	1.02061	0.93443	0.942085	0.944212	0.938866		14.8749	0.937536
17.9185	0.949104	0.93731		16.4478	0.833644	0.913428		16.6034	0.955094	0.934012	0.804153		17.2319	0.967496		16.2108	0.981017	1.08361	0.939532	0.942022	0.983604	0.950107		16.8825	0.941009
19.9596	0.966188	0.885097		18.7089	0.835538	0.933513		18.6114	1.00187	0.956901	0.895508		19.2269	0.977139		18.2087	0.976147	1.05243	0.932159	0.907795	0.989314	0.934776		18.9431	0.946027
22.0132	0.932143	0.844026		20.7106	0.831799	0.991488		20.6085	0.96764	0.968541	0.970129		21.2292	0.967291		20.2098	0.95058	1.03856	0.880992	0.841941	0.925051	0.898907		20.9542	0.92922
[truncated: 2 more columns]
