# Supplementary material for: Revealing acute consequences of rapid degradation of synaptic fusion proteins at individual synapses using Auxin-Inducible Degron 2 technology
Source: Commun Biol. 2025 Nov 17;8:1589. doi: 10.1038/s42003-025-08996-8 (PMC12623870; doi:10.1038/s42003-025-08996-8)
Supplement: Supplementary file 4 — Supplemental Data 2 [file 42003_2025_8996_MOESM4_ESM.xlsx]

## Sheet: Fig 3C - Norm EGFP Fl
5-Ph-IAA Treated											Sham treatment
-1h	-.5h	1h	3h	6h	9h	24h	48h	72h			-1h	-.5h	1h	3h	6h	9h	24h	48h	72h
0.84808	1.15192	0.74563	0.318171	0.0653763	0.0978244	0.0974569	0.328465	2.38262				1	1.57397
0.948563	1.05144	0.898279	0.20893	0.0505258	0.0922227	0.123188					1.0376	0.962398	0.88715	0.60544	0.718716	0.607043	1.25388
0.865808	1.13419	0.810326	0.177811	0.0759191	0.0486195	0.274356	0.329734	1.28992			0.925151	1.07485	0.917214	0.739521	0.79607	0.78034	0.57995
1.01786	0.982137	0.597978			0.0232339	0.0905165	0.118055	1.29922			1.0856	0.914403	0.680746	0.601847	0.716573	0.590619	1.21202
0.802522	1.19748	0.455731	0.286088	0.0656676	0.0860419	0.0858615	0.274444				1.09462	0.905383	1.02551	0.661619	0.699727	0.795187	0.78709
0.801822	1.19818	0.878217	0.103199		0.0481375	0.0643029		0.304273			1.14519	0.854812		0.92782	0.724642	0.953315	1.10335
0.883841	1.11616				0.0294322	0.0681451	0.210836	0.414713			1.13298	0.86702	0.837648	0.739222	0.936862		0.855088
0.934498	1.0655	0.675114	0.104369	0.00490458	0.0338747	0.102293	0.25388	1.03326			1.04346	0.956539	2.36743	1.30798	0.875854		2.01274
0.928131	1.07187	0.679343	0.069205	0.0479802	0.0553435	0.0568181	0.125906	0.898687			1.06683	0.933168	0.939021	0.808437	1.03671		1.23177
0.914347	1.08565	0.648008	0.273788	0.177932	0.328778	0.114303					1.1063	0.893703	1.10634	0.975669	0.921221		1.27442
1.052	0.947997	0.490514			0.178615	0.0626161	0.616589				1.03747	0.96253	0.759334	1.35571	0.836846	0.889738	1.02208
1.23728	0.762717	0.554985	0.125928	0.0643425	0.0650539	0.207665					0.994797	1.0052	0.611943	0.817637	3.31935	1.92255	0.560232
1.06296	0.93704	0.996437	0.0962732	0.0116732	0.0458625	0.0299402					1.17465	0.82535	1.92909	0.938218	1.0003	0.901242	2.38086
1.02094	0.979055	0.865547	0.117526	0.0506311	0.070055	0.0140169					1.04923	0.95077	0.938158		1.18409	1.00143
0.894357	1.10564		0.223552	0.117903	0.30125	0.0750907	0.136798				1.14802	0.851977	1.15475	1.06298	0.855333	1.87621	1.65252
1.05964	0.940358	0.802733	0.349658	0.131602	0.0779371	0.118685					1.27227	0.727729		1.42181			0.41338
1.07215	0.927845	0.751248	0.206113	0.0707832	0.0451935	0.0397818					1.08053	0.919472	0.851552	0.781255	0.878337	1.09389	0.913643
0.801462	1.19854	0.385626	0.122679	0.0558867	0.103451	0.0878174					1.03055	0.969454	0.977686	1.21902	0.762721		1.30596
0.934757	1.06524	0.557182	0.352929	0.435888	0.433874	0.551623					1.07929	0.920707	1.02703	0.719707	0.939946	0.661668	0.962998
0.909182	1.09082	0.380219	0.106134	0.0270411	0.012478	0.051525					1.00112	0.998878	0.999455	2.35741	0.965503		1.62972
1.12514	0.874856	0.316606	0.134944	0.105671	0.180943	0.307886					1.3124	0.687602		1.24574		0.859526
1.01746	0.982541	0.228798	0.146907	0.0471362	0.0512563			0.655271			1.21777	0.782229	1.11497	1.13953	1.60163	1.0281	0.861722
1.08961	0.910391	0.594539	0.233167	0.16919	0.114265	0.0804354					1		0.371595		0.578165		0.706578
0.927994	1.07201	0.514706	0.461695	0.388904	0.320626		0.222378				1.20491	0.795093	1.6653		0.789331		0.545534
1.04931	0.950695	0.520143	0.121574	0.0900644	0.0889786						0.979985	1.02002	0.740932	0.729768	1.01719	0.964346	0.882476
1.04887	0.951127	0.550208	0.304376	0.116525	0.157462	0.0848739	0.3486				0.985731	1.01427	1.08697	1.74259	4.38734		1.03401
1.03074	0.969258	0.933486	0.248361	0.137986	0.196425	0.263876					1.03441	0.965595	1.28391	1.10986	1.5174	1.96163	1.40134
0.846018	1.15398	0.253906	0.0927852	0.0442534	0.0118598	0.0347174	0.054252				0.972991	1.02701	0.899665	1.01558	0.993052	1.11136	1.20451
1.09121	0.908788	0.535846	0.205555	0.158539	0.201139	0.24065					0.879958	1.12004	0.767622	0.643351	1.85592	1.99837	0.78436
1.06727	0.93273	0.520047	0.287251	0.104847	0.184901	0.213826					0.927444	1.07256	0.979865	1.00195	1.94368		0.5786
0.994998	1.005	0.370772	0.147539	0.0612049	0.0772255	0.0700362					0.980259	1.01974	0.901636	1.00226	1.63601	1.79563	0.530829
1.04426	0.955742	0.322716	0.0810974	0.0187339	0.0233579	0.0505095					1.17706	0.822941	1.51535	1.45161	0.687866	1.49708	1.00128
1.04366	0.956345	0.38927	0.16376	0.0745775	0.105001	0.123886					1.35781	0.642189	0.870439	0.958115	0.470825	0.58334
0.962374	1.03763	0.514647		0.136782	0.0815855						1.26588	0.734119	0.949954	1.50151	0.606919
1.20577	0.794227	0.657756									1.09513	0.904869	1.11681	0.976843	1.16143	1.26673	1.89671
0.974549	1.02545	0.691925	0.157488								0.918762	1.08124	1.16025	2.29223	2.59769		0.723593
0.912178	1.08782	0.997274	0.350564								1.06742	0.932576	0.707976	0.676631	0.788639	0.930502	0.718915
0.985079	1.01492	0.896006	0.40474								1.13836	0.861636	0.787672	0.920282	0.938567	1.25182	0.890671
0.951675	1.04832	0.603589	0.175382	0.0506319	0.0458359						1.19657	0.803426	1.92109	2.09041	1.06866	1.2538	0.770524
0.905722	1.09428	0.903952	0.226347								1.22576	0.774238	0.760789	1.21348	0.987385	1.61533	0.950497
0.910658	1.08934		0.82869								1.22208	0.77792	1.43411	1.70081	0.658922	1.17234
0.903985	1.09601	0.508351		0.281505							0.967243	1.03276	0.620883	1.03226	1.39724		0.564222
1.08528	0.914716		0.261177			0.0280002					1.03926	0.96074	0.824759	0.845007	0.908177		0.529169
0.999066	1.00093				0.00967755						1.08683	0.913173	1.17766		1.69168		0.585091
0.910673	1.08933	0.538057	0.235124	0.192955							1.07516	0.924844
1.10874	0.891259	0.936203	0.195676								1.11008	0.889925	0.756411	0.829224	1.10465	2.07726	0.887206
1.01238	0.98762	0.569421	0.536638		0.943969						1.0002	0.9998	0.729209	0.774608	1.48958	2.12205	0.588881
0.933226	1.06677	0.54592	0.192366	0.195551							1.07135	0.928647	0.693493	0.760321	1.10956	1.53806	0.762834
1.07536	0.924645	0.824444									1.00962	0.990378	0.651102	0.733821	0.802539	1.02624	0.513146
1.04486	0.955138	0.229758	0.38198	0.0486672	0.0380814		0.550841				1.24231	0.757694	0.556899	0.533143	0.645489	0.659004	0.856228
0.941539	1.05846	0.417857	0.441398	0.0791801	0.265649	0.976755		2.05145			1.03633	0.963671	0.684499	0.616913	0.94393	1.51247	1.15439
1.01212	0.987882		0.96282	0.149955	0.13622						0.886496	1.1135	1.21553				0.250678
0.865525	1.13448	0.380915	0.231914			0.620595		1.11179			1
0.89444	1.10556	0.302028	0.374998	0.0329224	0.0848282	0.380456	0.680627				1
0.939501	1.0605	0.340629	0.502407	0.0281604	0.103731	0.517437	0.678141	1.2613			1.46978	0.530217	0.442302	0.743477	0.401093	0.66881	0.702516
0.890492	1.10951	0.0781733	0.238768	0.0117328	0.0394931	0.112187	0.162934				1.08712	0.912884	0.878375	1.10674	1.13081	1.48295	0.742229
1.13258	0.867424										0.907256	1.09274	0.989972	2.16657	1.88709		0.669364
1.07748	0.922519	0.662499	0.781958								1.36169	0.638307	0.597505	0.473076	0.461496	0.591727	1.40379
0.975852	1.02415	0.353312	0.0747139	0.027986	0.0553528	0.775547	0.608972	0.504266			0.832339	1.16766	1.22062	0.924023	1.34373	1.14783	0.596039
0.916102	1.0839	0.435025	0.119122	0.0511706	0.0851037	0.84404	0.830961	0.59904			1
1.04398	0.956019	0.34912	0.0810589		0.0827433	0.278727	0.79148				1.35763	0.642373	0.618647	0.529461	0.472711	0.561866
1.00635	0.993649	0.328671	0.100413	0.160117	0.107544	0.501814	0.644239	0.849192			1.37572	0.624284	0.599418	0.331962	0.408731	0.421598
0.939561	1.06044	1.04817	1.21426		0.712045	0.249206	0.428334	0.239091			0.956956	1.04304	0.821188	0.75289	0.442802	0.957322	0.664794
0.966843	1.03316	0.703463	0.278366	0.222213	0.225446	0.460398	0.477258	0.971583			0.969942	1.03006	0.779963	0.951886	0.601792	0.526518	0.601399
1.08957	0.910432	0.367578	0.14517	0.10052	0.132697	0.403479	0.601981	0.365515			1.12972	0.870285	0.772751	1.65017		1.03535	0.811886
0.861057	1.13894	0.203582	0.349694		0.200666	0.568739	0.344108	0.180373			0.988923	1.01108	0.782671	0.848363	1.40802	0.783642	0.806485
0.943226	1.05677	0.436908	0.115847	0.0511559	0.103847	0.419482	0.584605	0.443721			1.02317	0.976827	0.762414	0.858255	0.797763	0.714586	0.835975
1.01117	0.988827	0.4419	0.538647	0.0792077	0.139791	0.112579	0.363214	0.854333			1.09327	0.906731	0.83285	1.17999	1.81995	3.14019	1.47258
0.967289	1.03271	0.260859		0.154307		0.157964	0.19742				1.20331	0.796689	1.128		0.836342	0.968277	0.980424
											0.938397	1.0616	2.25155	0.849337	0.768384	0.851515	1.29713
1.2252	0.774801	0.685482	0.641473		0.478819						0.982527	1.01747	0.746202	0.655954	0.934786	1.09081	1.07787
1.0065	0.993503	0.707168	0.446252	0.266619	0.209486	0.465057	0.421667				0.824662	1.17534	1.19087	0.639246	0.408124	0.798798	0.940245
0.870925	1.12908	0.939363	1.02679		1.03753	0.912259					0.905477	1.09452	0.848204	0.528201		0.737556	0.941814
1							0.934062				0.930447	1.06955	0.803387			0.925813	0.755081
0.916285	1.08371	1.33661	0.619812		0.131792	0.339906	0.266004				0.909068	1.09093	1.35406	0.550964		0.579889	0.981315
0.90234	1.09766	0.692687	0.235806	0.0486398	0.107536	0.250926	0.176114				0.990906	1.00909	1.86223	0.88729	0.992294	1.25853	1.71146
1.06639	0.933608	0.401266	0.143496	0.0594275	0.0783084	0.276255	0.220579				0.903138	1.09686	0.80888	0.922395	0.74404	0.907505	0.817848
0.812441	1.18756	0.681721	0.31463	0.116536	0.18899	0.384854	0.270893				0.809357	1.19064	0.874482	0.518731		0.703178	1.11535
1.02673	0.973269	0.374963	0.194991	0.177058	0.060528	0.230208	0.130953				0.924343	1.07566	0.515162	1.08527	0.511367	0.945264	0.718282
0.889578	1.11042	0.645131	0.229986		0.133952	0.236037					1.03799	0.962007	0.605774	0.890338	0.382317	0.877757	0.853455
0.840149	1.15985	0.724354	0.223193	0.0281831	0.0890575	0.245309	0.1455				1.14905	0.850952	0.506533	0.792975	0.484242	1.23732	0.688693
0.914085	1.08591	0.976362	1.00893								1.10436	0.895641	0.647018	1.12713		0.612301	1.04747
0.899152	1.10085	0.777789	0.250042	0.0728655	0.0410215	0.126926	0.175939				1.13019	0.869812	0.545193			0.69492	1.0337
0.896188	1.10381	0.58386	0.215601	0.0352894	0.0582078	0.198442	0.0998274				1.02011	0.979887	1.45523	0.773212	0.816959	1.00334	0.698095
0.788589	1.21141	0.617378	0.181696	0.0386751	0.0396261	0.224158	0.116434				1.07819	0.921806	1.37451	0.713345		1.44453	0.459237
0.8647	1.1353	0.545783	0.198376	0.0212651	0.0196036	0.18039	0.106077				1.11018	0.889822	1.42664	1.22388		0.960046	1.47437
0.900269	1.09973	0.528485	0.175007	0.102394	0.0949736	0.205835	0.261541					1
1.19673	0.803267	0.511418	0.135724		0.0801671						0.953242	1.04676	0.877674			0.963316
0.899692	1.10031	0.778002	0.186592	0.0206951	0.121008	0.164467	0.232599				0.99721	1.00279	0.307047	0.28871	0.525888
0.802094	1.19791	0.593565	0.143059	0.0568967	0.0328208	0.127108	0.0962977				1.11333	0.886668			0.499716	0.597406
0.888297	1.1117	0.619134	0.0868789		0.00420239	0.175205	0.189969				1.14428	0.855717	1.15236		1.05119	1.43172
0.859271	1.14073	0.663101	0.154623		0.0883887	0.145918	0.159175
0.88888	1.11112	0.781711	0.186408	0.0424217	0.0473864	0.161666	0.198053
1.18189	0.818107	0.653036	0.236455
0.858814	1.14119	0.522876	0.160885	0.0359287	0.0566162	0.12687	0.12748
1.14009	0.85991	0.73873	0.323366
0.890378	1.10962	0.672581	0.145019	0.0710388	0.121122	0.161103	0.218619
0.951824	1.04818	0.457681	0.144032	0.00415562	0.0753811	0.207662
0.9693	1.0307	0.591704	0.178518	0.0427345	0.189723	0.199899	0.294069
0.974538	1.02546	0.809204	0.183413	0.0431497	0.0933476	0.121245	0.106842
1.01615	0.98385	0.64668	0.354954	0.10142	0.278019
1.03618	0.963819	0.892588	0.197876	0.0642153	0.221167	0.232115	0.384772
1.08984	0.910158	0.673495	0.208343	0.0675141	0.194577	0.24641	0.554454
1.08207	0.917933	0.8459	0.267699			0.235003	0.301312
1.06365	0.936355	0.561988	0.132739	0.0157505	0.10965	0.140001	0.325967
1.03284	0.967159	0.757661	0.327552	0.192332	0.203697	0.160489	0.337735
1.14994	0.850062	0.597579	0.219002		0.285748	0.238852	0.279224
1.16683	0.833171	0.720868	0.215896		0.257147	0.241083	0.248285
1.00143	0.998566	0.545259	0.111369	0.0294397	0.145426	0.130531	0.197327
1.0534	0.946599	0.756539	0.422705	0.0744438	0.300992	0.263094	0.436623
1.09862	0.90138	0.708975	0.212005	0.0829528	0.184673	0.202531	0.283362

## Sheet: Fig 4C PSD95 HT
sham	5-Ph-IAA	no JF_{635}
2.45528	2.47726	1.509
3.0838	1.41706	1.55943
1.98107	1.73193	1.65061
2.14597	1.95358	2.03848
2.32449	1.63759	1.70078
2.65868	2.52325	1.83421
2.09317	1.80082	1.52074
1.809	1.88602	1.32907
2.49093	2.54631	1.44476
2.19577	2.09151	1.29785
2.6865	1.97148	1.46111
2.18921	2.71697	1.38944
2.13211	2.08797
2.02787	1.8698
1.88299	1.94129
1.88547	1.88559
2.35648	1.67051
2.02557	2.15976
1.9296	2.06853
1.87032	1.80694
1.95062	1.61727
	1.58578
	2.16231
	1.81727
	1.83921
	1.6814
	1.7041
	1.9686
	1.89596
	2.62238
	2.08753
	2.33475
	2.17605
	1.98931
	1.97243
	1.8247
	1.94357
	1.59395
	1.65283
	1.85326
	1.66208
	2.00604
	1.68744

## Sheet: Fig 4D PSD95 FingR
sham	5-Ph-IAA	no JF_{635}
2.54283	2.42809	2.09827
2.99909	1.93274	2.11182
2.0256	2.06611	2.80821
2.1551	2.13514	2.36908
2.14666	1.97016	2.41996
2.26323	2.30646	2.20078
2.06595	1.73889	2.31809
1.72753	1.92058	2.21412
2.3724	2.36	2.23827
1.86075	2.26179	2.41432
1.84464	1.81267	2.01764
2.35716	2.28633
1.93208	2.51791
2.37563	2.06178
2.42759	2.23708
2.32735	1.8645
2.09452	2.31339
2.57408	2.41503
2.30446	2.39143
2.496	2.02758
2.07929	1.83521
2.45741	1.85089
	1.96164
	2.22709
	2.31595
	2.22017
	1.81062
	2.28043
	2.00374
	2.18114
	2.78974
	2.3269
	2.14897
	2.36542
	2.27925
	2.19573
	2.48124
	2.35563
	1.98404
	2.24454
	2.3297
	2.09401
	2.19696
