# Supplementary material for: Revealing acute consequences of rapid degradation of synaptic fusion proteins at individual synapses using Auxin-Inducible Degron 2 technology
Source: Commun Biol. 2025 Nov 17;8:1589. doi: 10.1038/s42003-025-08996-8 (PMC12623870; doi:10.1038/s42003-025-08996-8)
Supplement: Supplementary file 5 — Supplemental Data 3 [file 42003_2025_8996_MOESM5_ESM.zip]

Archive with 16 entries (16 files):
- addgene_125693_pAAV_hSyn_PSD95FingR_eGFP_CCR5TC_WPRE_seqconf.gbk
- addgene_140730_pAAV_OsTir1_miniAID_GFP.gbk
- FS-OsTIR1_GFPmAID-W.seq
- FS-OsTIR1_mCherry2-Wm.seq
- FU-mAID-HT-Gephyrin-Wm.seq
- FU-mAID-mTurq2-Gephyrin-Wm.seq
- FU-mAID-mTurq2-GKAP1-Wm.seq
- FU-mCitrine-GKAP1-Wm.seq
- FU-phluorin-GluR2-Wm.seq
- FU-PSD95-HT-mAID-Wm.seq
- FU-PSD95-mCitrine-Wm.seq
- FU-PSD95-mTurq2-mAID-Wm.seq
- FU-PSD95-mTurq-Wm.seq
- FU-SE-GABAA2-Wm.seq
- pAAV_hSyn_OsTir1_2A_3NLS_tagBFP2.gb
- pAAV_hSyn_PSD95-HT-mAID.gb
