# Supplementary material for: Revealing acute consequences of rapid degradation of synaptic fusion proteins at individual synapses using Auxin-Inducible Degron 2 technology
Source: Commun Biol. 2025 Nov 17;8:1589. doi: 10.1038/s42003-025-08996-8 (PMC12623870; doi:10.1038/s42003-025-08996-8)
Supplement: Supplementary file 5 — Supplemental Data 3 [file 42003_2025_8996_MOESM5_ESM.zip › pAAV_hSyn_OsTir1_2A_3NLS_tagBFP2.gb]

LOCUS       pAAV_hSyn_OsTir1_2A_3NLS_tagBFP2 
COMMENT     

FEATURES             Location/Qualifiers
     misc_feature    1..141
                     /label=L-ITR
                     /ApEinfo_fwdcolor=#0080ff
                     /ApEinfo_revcolor=#008080
                     /ApEinfo_graphicformat=arrow_data {{0 1 2 0 0 -1} {} 0}
                     width 5 offset 0
     misc_feature    2519..3229
                     /label=tagBFP2
                     /ApEinfo_fwdcolor=#0080ff
                     /ApEinfo_revcolor=green
                     /ApEinfo_graphicformat=arrow_data {{0 1 2 0 0 -1} {} 0}
                     width 5 offset 0
     polyA_signal    3866..4344
                     /label=hGH polyA
                     /ApEinfo_fwdcolor=pink
                     /ApEinfo_revcolor=pink
                     /ApEinfo_graphicformat=arrow_data {{0 1 2 0 0 -1} {} 0}
                     width 5 offset 0
     misc_feature    2456..2518
                     /label=3NLS
                     /ApEinfo_fwdcolor=#ff0000
                     /ApEinfo_revcolor=green
                     /ApEinfo_graphicformat=arrow_data {{0 1 2 0 0 -1} {} 0}
                     width 5 offset 0
     misc_feature    4384..4524
                     /label=R-ITR
                     /ApEinfo_fwdcolor=#0080ff
                     /ApEinfo_revcolor=#008080
                     /ApEinfo_graphicformat=arrow_data {{0 1 2 0 0 -1} {} 0}
                     width 5 offset 0
     CDS             2393..2449
                     /codon_start=1
                     /product="2A peptide from porcine teschovirus-1
                     polyprotein"
                     /note="Eukaryotic ribosomes fail to insert a peptide bond
                     between the Gly and Pro residues, yielding separate
                     polypeptides."
                     /translation="ATNFSLLKQAGDVEENPGP"
                     /label=P2A
                     /ApEinfo_fwdcolor=#ff0000
                     /ApEinfo_revcolor=#808040
                     /ApEinfo_graphicformat=arrow_data {{0 1 2 0 0 -1} {} 0}
                     width 5 offset 0
     rep_origin      4616..4922
                     /label=f1 Origin
                     /ApEinfo_fwdcolor=pink
                     /ApEinfo_revcolor=pink
                     /ApEinfo_graphicformat=arrow_data {{0 1 2 0 0 -1} {} 0}
                     width 5 offset 0
     misc_feature    5441..6298
                     /label=AmpR
                     /ApEinfo_fwdcolor=#0080ff
                     /ApEinfo_revcolor=#008080
                     /ApEinfo_graphicformat=arrow_data {{0 1 2 0 0 -1} {} 0}
                     width 5 offset 0
     rep_origin      6449..7116
                     /label=pUC ori
                     /ApEinfo_fwdcolor=pink
                     /ApEinfo_revcolor=pink
                     /ApEinfo_graphicformat=arrow_data {{0 1 2 0 0 -1} {} 0}
                     width 5 offset 0
     misc_feature    156..640
                     /label=hSyn
                     /ApEinfo_fwdcolor=#0080ff
                     /ApEinfo_revcolor=#008080
                     /ApEinfo_graphicformat=arrow_data {{0 1 2 0 0 -1} {} 0}
                     width 5 offset 0
     misc_feature    3248..3836
                     /label=WPRE
                     /ApEinfo_fwdcolor=cyan
                     /ApEinfo_revcolor=green
                     /ApEinfo_graphicformat=arrow_data {{0 1 2 0 0 -1} {} 0}
                     width 5 offset 0
     misc_feature    653..2377
                     /label=OsTIR1
                     /ApEinfo_fwdcolor=#ff8000
                     /ApEinfo_revcolor=green
                     /ApEinfo_graphicformat=arrow_data {{0 1 2 0 0 -1} {} 0}
                     width 5 offset 0
ORIGIN
        1 cctgcaggca gctgcgcgct cgctcgctca ctgaggccgc ccgggcaaag cccgggcgtc
       61 gggcgacctt tggtcgcccg gcctcagtga gcgagcgagc gcgcagagag ggagtggcca
      121 actccatcac taggggttcc tgcggccgca cgcgtgtgtc tagactgcag agggccctgc
      181 gtatgagtgc aagtgggttt taggaccagg atgaggcggg gtgggggtgc ctacctgacg
      241 accgaccccg acccactgga caagcaccca acccccattc cccaaattgc gcatccccta
      301 tcagagaggg ggaggggaaa caggatgcgg cgaggcgcgt gcgcactgcc agcttcagca
      361 ccgcggacag tgccttcgcc cccgcctggc ggcgcgcgcc accgccgcct cagcactgaa
      421 ggcgcgctga cgtcactcgc cggtcccccg caaactcccc ttcccggcca ccttggtcgc
      481 gtccgcgccg ccgccggccc agccggaccg caccacgcga ggcgcgagat aggggggcac
      541 gggcgcgacc atctgcgctg cggcgccggc gactcagcgc tgcctcagtc tgcggtgggc
      601 agcggaggag tcgtgtcgtg cctgagagcg cagtcgagaa ggtaccgcca ccatgacata
      661 ctttcctgaa gaggtcgtcg aacacatttt tagcttcctg cctgcacaga gagatagaaa
      721 cacagtgagc ctggtctgca aagtgtggta cgagatcgaa cgcctgagcc ggagaggagt
      781 gttcgtcggc aactgctatg ctgtgagagc aggcagggtc gccgctaggt ttccaaatgt
      841 gcgcgcactg accgtcaagg ggaaacccca cggcgccgac tttaacctgg tgccccctga
      901 ttggggagga tacgccggcc cttggatcga ggcagccgct cgcggctgtc atggactgga
      961 ggaactgcgc atgaagcgaa tggtggtctc tgacgaaagt ctggagctgc tggctcggag
     1021 cttccctagg tttcgcgcac tggtgctgat ttcttgcgaa ggcttcagca ccgatggact
     1081 ggcagccgtg gcctcccact gtaagctgct gcgggagctg gacctccagg agaatgaagt
     1141 ggaggataga ggccccagat ggctgtcttg cttcccagac tcatgtacca gcctggtgtc
     1201 cctgaacttt gcctgcatca aaggcgaagt gaatgctggg tccctggagc ggctggtctc
     1261 aagaagcccc aacctgaggt ctctgcggct gaaccggagc gtgagcgtgg acactctggc
     1321 taagattctg ctgagaaccc ctaacctgga ggatctggga accggcaatc tgacagacga
     1381 tttccagaca gaatcctact ttaaactgac ttctgccctg gagaagtgta aaatgctgag
     1441 gagtctgtca ggattctggg atgcttcacc cgtgtgcctg agctttatct accctctgtg
     1501 tgcacagctg acaggcctga acctgagcta tgcaccaacc ctggacgcca gtgatctgac
     1561 aaagatgatc tcacgctgcg tgaaactcca gcgactgtgg gtgctggact gtatttccga
     1621 taaggggctc caggtggtcg ccagctcctg caaggacctc caggagctga gagtgttccc
     1681 atctgatttt tacgtggccg gatatagtgc tgtcactgag gaaggcctgg tggcagtctc
     1741 actgggatgc ccaaagctga acagcctgct gtatttctgt catcagatga ctaatgctgc
     1801 actggtgacc gtcgccaaga actgccctaa tttcacccga tttcggctgt gtattctgga
     1861 accaggcaaa cccgacgtgg tcacatccca gccactggat gaagggtttg gagctatcgt
     1921 gagagagtgc aagggactcc agaggctgag catttccggc ctgctgacag acaaagtgtt
     1981 catgtacatc ggcaagtatg ctaagcagct ggagatgctg agcattgcat ttgccggaga
     2041 ctccgataag ggcatgatgc acgtgatgaa cgggtgtaag aatctgcgaa aactggaaat
     2101 ccgggacagc cctttcgggg atgccgctct gctgggaaac tttgccagat acgagacaat
     2161 gaggagcctg tggatgtcta gttgcaatgt gactctgaag ggctgtcagg tcctggctag
     2221 taaaatgcct atgctgaacg tggaagtcat taatgagcgg gacgggtcta acgaaatgga
     2281 ggaaaatcat ggcgacctgc caaaggtgga gaaactgtat gtgtatcgga ccaccgcagg
     2341 ggcaagagat gatgctccca actttgtgaa gattctgaga tcaggaagcg gagctactaa
     2401 cttcagcctg ctgaagcagg ctggagacgt ggaggagaac cctggacctG TCGACCCCAA
     2461 GAAGAAAAGA AAAGTTCCCA AGAAGAAACG AAAAGTGCCT AAGAAGAAAA GAAAAGTAGT
     2521 GTCTAAGGGC GAAGAGCTGA TTAAGGAGAA CATGCACATG AAGCTGTACA TGGAGGGCAC
     2581 CGTGGACAAC CATCACTTCA AGTGCACATC CGAGGGCGAA GGCAAGCCCT ACGAGGGCAC
     2641 CCAGACCATG AGAATCAAGG TGGTCGAGGG CGGCCCTCTC CCCTTCGCCT TCGACATCCT
     2701 GGCTACTAGC TTCCTCTACG GCAGCAAGAC CTTCATCAAC CACACCCAGG GCATCCCCGA
     2761 CTTCTTCAAG CAGTCCTTCC CTGAGGGCTT CACATGGGAG AGAGTCACCA CATACGAAGA
     2821 CGGGGGCGTG CTGACCGCTA CCCAGGACAC CAGCCTCCAG GACGGCTGCC TCATCTACAA
     2881 CGTCAAGATC AGAGGGGTGA ACTTCACATC CAACGGCCCT GTGATGCAGA AGAAAACACT
     2941 CGGCTGGGAG GCCTTCACCG AGACGCTGTA CCCCGCTGAC GGCGGCCTGG AAGGCAGAAA
     3001 CGACATGGCC CTGAAGCTCG TGGGCGGGAG CCATCTGATC GCAAACGCCA AGACCACATA
     3061 TAGATCCAAG AAACCCGCTA AGAACCTCAA GATGCCTGGC GTCTACTATG TGGACTACAG
     3121 ACTGGAAAGA ATCAAGGAGG CCAACAACGA GACCTACGTC GAGCAGCACG AGGTGGCAGT
     3181 GGCCAGATAC TGCGACCTCC CTAGCAAACT GGGGCACAAG CTTAATTAAG ATATCaagct
     3241 tatcgataat caacctctgg attacaaaat ttgtgaaaga ttgactggta ttcttaacta
     3301 tgttgctcct tttacgctat gtggatacgc tgctttaatg cctttgtatc atgctattgc
     3361 ttcccgtatg gctttcattt tctcctcctt gtataaatcc tggttgctgt ctctttatga
     3421 ggagttgtgg cccgttgtca ggcaacgtgg cgtggtgtgc actgtgtttg ctgacgcaac
     3481 ccccactggt tggggcattg ccaccacctg tcagctcctt tccgggactt tcgctttccc
     3541 cctccctatt gccacggcgg aactcatcgc cgcctgcctt gcccgctgct ggacaggggc
     3601 tcggctgttg ggcactgaca attccgtggt gttgtcgggg aaatcatcgt cctttccttg
     3661 gctgctcgcc tgtgttgcca cctggattct gcgcgggacg tccttctgct acgtcccttc
     3721 ggccctcaat ccagcggacc ttccttcccg cggcctgctg ccggctctgc ggcctcttcc
     3781 gcgtcttcgc cttcgccctc agacgagtcg gatctccctt tgggccgcct ccccgcatcg
     3841 ataccgagcg ctgctcgaga gatctacggg tggcatccct gtgacccctc cccagtgcct
     3901 ctcctggccc tggaagttgc cactccagtg cccaccagcc ttgtcctaat aaaattaagt
     3961 tgcatcattt tgtctgacta ggtgtccttc tataatatta tggggtggag gggggtggta
     4021 tggagcaagg ggcaagttgg gaagacaacc tgtagggcct gcggggtcta ttgggaacca
     4081 agctggagtg cagtggcaca atcttggctc actgcaatct ccgcctcctg ggttcaagcg
     4141 attctcctgc ctcagcctcc cgagttgttg ggattccagg catgcatgac caggctcagc
     4201 taatttttgt ttttttggta gagacggggt ttcaccatat tggccaggct ggtctccaac
     4261 tcctaatctc aggtgatcta cccaccttgg cctcccaaat tgctgggatt acaggcgtga
     4321 accactgctc ccttccctgt ccttctgatt ttgtaggtaa ccacgtgcgg accgagcggc
     4381 cgcaggaacc cctagtgatg gagttggcca ctccctctct gcgcgctcgc tcgctcactg
     4441 aggccgggcg accaaaggtc gcccgacgcc cgggctttgc ccgggcggcc tcagtgagcg
     4501 agcgagcgcg cagctgcctg caggggcgcc tgatgcggta ttttctcctt acgcatctgt
     4561 gcggtatttc acaccgcata cgtcaaagca accatagtac gcgccctgta gcggcgcatt
     4621 aagcgcggcg ggtgtggtgg ttacgcgcag cgtgaccgct acacttgcca gcgccctagc
     4681 gcccgctcct ttcgctttct tcccttcctt tctcgccacg ttcgccggct ttccccgtca
     4741 agctctaaat cgggggctcc ctttagggtt ccgatttagt gctttacggc acctcgaccc
     4801 caaaaaactt gatttgggtg atggttcacg tagtgggcca tcgccctgat agacggtttt
     4861 tcgccctttg acgttggagt ccacgttctt taatagtgga ctcttgttcc aaactggaac
     4921 aacactcaac cctatctcgg gctattcttt tgatttataa gggattttgc cgatttcggc
     4981 ctattggtta aaaaatgagc tgatttaaca aaaatttaac gcgaatttta acaaaatatt
     5041 aacgtttaca attttatggt gcactctcag tacaatctgc tctgatgccg catagttaag
     5101 ccagccccga cacccgccaa cacccgctga cgcgccctga cgggcttgtc tgctcccggc
     5161 atccgcttac agacaagctg tgaccgtctc cgggagctgc atgtgtcaga ggttttcacc
     5221 gtcatcaccg aaacgcgcga gacgaaaggg cctcgtgata cgcctatttt tataggttaa
     5281 tgtcatgata ataatggttt cttagacgtc aggtggcact tttcggggaa atgtgcgcgg
     5341 aacccctatt tgtttatttt tctaaataca ttcaaatatg tatccgctca tgagacaata
     5401 accctgataa atgcttcaat aatattgaaa aaggaagagt atgagtattc aacatttccg
     5461 tgtcgccctt attccctttt ttgcggcatt ttgccttcct gtttttgctc acccagaaac
     5521 gctggtgaaa gtaaaagatg ctgaagatca gttgggtgca cgagtgggtt acatcgaact
     5581 ggatctcaac agcggtaaga tccttgagag ttttcgcccc gaagaacgtt ttccaatgat
     5641 gagcactttt aaagttctgc tatgtggcgc ggtattatcc cgtattgacg ccgggcaaga
     5701 gcaactcggt cgccgcatac actattctca gaatgacttg gttgagtact caccagtcac
     5761 agaaaagcat cttacggatg gcatgacagt aagagaatta tgcagtgctg ccataaccat
     5821 gagtgataac actgcggcca acttacttct gacaacgatc ggaggaccga aggagctaac
     5881 cgcttttttg cacaacatgg gggatcatgt aactcgcctt gatcgttggg aaccggagct
     5941 gaatgaagcc ataccaaacg acgagcgtga caccacgatg cctgtagcaa tggcaacaac
     6001 gttgcgcaaa ctattaactg gcgaactact tactctagct tcccggcaac aattaataga
     6061 ctggatggag gcggataaag ttgcaggacc acttctgcgc tcggcccttc cggctggctg
     6121 gtttattgct gataaatctg gagccggtga gcgtgggtct cgcggtatca ttgcagcact
     6181 ggggccagat ggtaagccct cccgtatcgt agttatctac acgacgggga gtcaggcaac
     6241 tatggatgaa cgaaatagac agatcgctga gataggtgcc tcactgatta agcattggta
     6301 actgtcagac caagtttact catatatact ttagattgat ttaaaacttc atttttaatt
     6361 taaaaggatc taggtgaaga tcctttttga taatctcatg accaaaatcc cttaacgtga
     6421 gttttcgttc cactgagcgt cagaccccgt agaaaagatc aaaggatctt cttgagatcc
     6481 tttttttctg cgcgtaatct gctgcttgca aacaaaaaaa ccaccgctac cagcggtggt
     6541 ttgtttgccg gatcaagagc taccaactct ttttccgaag gtaactggct tcagcagagc
     6601 gcagatacca aatactgtcc ttctagtgta gccgtagtta ggccaccact tcaagaactc
     6661 tgtagcaccg cctacatacc tcgctctgct aatcctgtta ccagtggctg ctgccagtgg
     6721 cgataagtcg tgtcttaccg ggttggactc aagacgatag ttaccggata aggcgcagcg
     6781 gtcgggctga acggggggtt cgtgcacaca gcccagcttg gagcgaacga cctacaccga
     6841 actgagatac ctacagcgtg agctatgaga aagcgccacg cttcccgaag ggagaaaggc
     6901 ggacaggtat ccggtaagcg gcagggtcgg aacaggagag cgcacgaggg agcttccagg
     6961 gggaaacgcc tggtatcttt atagtcctgt cgggtttcgc cacctctgac ttgagcgtcg
     7021 atttttgtga tgctcgtcag gggggcggag cctatggaaa aacgccagca acgcggcctt
     7081 tttacggttc ctggcctttt gctggccttt tgctcacatg t 
//
